# Supplementary material for: Comparison of inflammatory molecular mechanisms between osteoarthritis and rheumatoid arthritis via gene microarrays
Source: Mol Biol Res Commun. 2024;13(4):211–22. doi: 10.22099/mbrc.2024.49924.1963 (PMC11416848; doi:10.22099/mbrc.2024.49924.1963)
Supplement: Supplementary materials [file mbrc-13-211.s001.xlsx]

## Sheet: Sheet1
supplementary 1. Genes with expression differences between normal-OA groups
ID	adj.P.Val	P.Value	logFC	Gene.symbol
217022_s_at	1.19e-05	3.36e-08	-7.23575	IGHA2///IGHA1///IGH
214677_x_at	1.71e-05	6.29e-08	-6.08516	IGLC1
211430_s_at	1.68e-05	5.88e-08	-6.02543	MIR8071-2///MIR8071-1///IGHV4-31///IGHM///IGHG2///IGHG1
215379_x_at	4.17e-05	2.09e-07	-5.68578	IGLV1-44
209138_x_at	4.63e-05	2.47e-07	-5.02551	IGLC1
221671_x_at	7.09e-05	4.36e-07	-4.91908	IGK///IGKC
215121_x_at	0.00035	4.12e-06	-4.62927	CYAT1///IGLV1-44///IGLC1
211644_x_at	0.000106	7.63e-07	-4.50374	IGK///IGKC
206480_at	9.57e-07	8.16e-10	-4.41622	LTC4S
221651_x_at	3.91e-05	1.76e-07	-4.3968	IGK///IGKC
212592_at	0.000204	1.77e-06	-4.32459	JCHAIN
214669_x_at	0.000172	1.45e-06	-4.31497	IGKC
203290_at	0.00509	0.000202	-4.25313	HLA-DQA1
204475_at	0.00102	2.02e-05	-4.23037	MMP1
217148_x_at	0.000161	1.3e-06	-4.19133	IGLJ3///IGLV@///IGLC1
211798_x_at	8.56e-05	5.57e-07	-4.05057	IGLJ3
211637_x_at	0.000849	1.52e-05	-3.83354	IGHV3-23///IGHV4-31///IGHM///IGHG4///IGHG3///IGHG1///IGHD///IGHA2///IGHA1///IGH
211634_x_at	5.47e-05	3.17e-07	-3.81999	IGHM
211645_x_at	0.000581	8.87e-06	-3.802
216510_x_at	0.000279	3.03e-06	-3.73818	IGHV3-23///IGHV4-31///IGHM///IGHG1///IGHA1
218876_at	2.4e-06	3.12e-09	-3.69668	TPPP3
215176_x_at	0.000981	1.9e-05	-3.64648	IGK///IGKC
216491_x_at	0.000478	6.48e-06	-3.62263	IGHM
217281_x_at	0.00059	9.06e-06	-3.60485	LOC102725526///IGHV4-31///IGHM///IGHG3///IGHG2///IGHG1///IGHA2///IGHA1///IGH
208350_at	0.0239	0.00172	-3.57778	CSN1S1
217378_x_at	0.00323	0.000107	-3.55691	IGKV1OR2-108
215214_at	0.00351	0.000121	-3.53155	IGLC1
216984_x_at	0.00147	3.43e-05	-3.52776	IGLJ3///IGLV1-44///CKAP2///IGLV@///IGLC1
205898_at	1.42e-07	7.02e-11	-3.47171	CX3CR1
217157_x_at	0.000468	6.26e-06	-3.45569	IGK///IGKC
214768_x_at	0.001	1.96e-05	-3.38994	IGKC
209596_at	6.75e-06	1.31e-08	-3.38045	MXRA5
210643_at	5.43e-05	3.05e-07	-3.36374	TNFSF11
209374_s_at	0.000932	1.77e-05	-3.3338	IGHM
211650_x_at	0.00233	6.66e-05	-3.33276	IGHV3-23///IGHV4-31///IGHM///IGHG3///IGHG1///IGHD///IGHA1///IGH
204471_at	0.00215	5.89e-05	-3.3095	GAP43
218730_s_at	0.0013	2.86e-05	-3.28419	OGN
34210_at	9.91e-05	6.85e-07	-3.20952	CD52
206470_at	7.81e-06	1.61e-08	-3.20463	PLXNC1
201286_at	0.000168	1.36e-06	-3.19322	SDC1
204961_s_at	0.000728	1.25e-05	-3.15628	NCF1C///NCF1B///NCF1
219279_at	0.000168	1.38e-06	-3.10792	DOCK10
216576_x_at	0.00399	0.000144	-3.1079	IGK///IGKC
202952_s_at	9.03e-05	6.04e-07	-3.07383	ADAM12
221029_s_at	3.48e-06	5.34e-09	-3.06798	WNT5B
219725_at	0.000171	1.42e-06	-3.05148	TREM2
214777_at	0.0151	0.000885	-3.04305	IGKC
205833_s_at	0.000205	1.8e-06	-3.03435	PART1
211796_s_at	0.00171	4.2e-05	-3.02621	TRBC1
205475_at	2.97e-05	1.24e-07	-2.99303	SCRG1
211582_x_at	3.63e-05	1.58e-07	-2.9886	LST1
216560_x_at	0.0402	0.0037	-2.97554	IGLC1
202310_s_at	0.00057	8.59e-06	-2.97135	COL1A1
209955_s_at	0.00129	2.84e-05	-2.97123	FAP
214836_x_at	0.000323	3.72e-06	-2.96991	IGK///IGKC
217258_x_at	0.0145	0.000829	-2.90597	IGLV1-44
216853_x_at	0.00571	0.000233	-2.84405	IGLJ3
212560_at	4.37e-05	2.24e-07	-2.78772	SORL1
211663_x_at	1.68e-05	6.04e-08	-2.77017	PTGDS
204661_at	0.00123	2.6e-05	-2.7494	CD52
205936_s_at	0.000696	1.15e-05	-2.73781	HK3
220301_at	0.00358	0.000124	-2.7348	CCDC102B
202016_at	2.31e-06	2.9e-09	-2.72114	MEST
214181_x_at	4.08e-05	2.02e-07	-2.69038	LST1
207238_s_at	0.00148	3.44e-05	-2.67942	PTPRC
208161_s_at	0.000403	4.89e-06	-2.66254	ABCC3
215633_x_at	0.0015	3.59e-05	-2.66221	LST1
213909_at	0.000412	5.08e-06	-2.65466	LRRC15
211643_x_at	0.00477	0.000184	-2.65375	IGK///IGKC
211748_x_at	3.91e-05	1.79e-07	-2.65174	PTGDS
206439_at	5.85e-05	3.49e-07	-2.65096	EPYC
214973_x_at	0.0035	0.00012	-2.64237	IGHD
220146_at	4.37e-05	2.24e-07	-2.63979	TLR7
214084_x_at	0.000566	8.45e-06	-2.63767	NCF1
219699_at	0.000396	4.75e-06	-2.61933	LGI2
211647_x_at	0.00358	0.000125	-2.61001	IGHM///IGHG1
212187_x_at	4.62e-05	2.44e-07	-2.59375	PTGDS
212671_s_at	0.003	9.67e-05	-2.56936	LOC100509457///HLA-DQA2///HLA-DQA1
217078_s_at	0.0031	0.0001	-2.55026	CD300A
209823_x_at	0.000898	1.64e-05	-2.53556	LOC101060835///HLA-DQB1
213241_at	1.84e-06	2.15e-09	-2.51869	PLXNC1
214218_s_at	0.0467	0.00471	-2.51864	XIST
214574_x_at	0.000102	7.07e-07	-2.50386	LST1
209589_s_at	1.23e-05	3.54e-08	-2.48553	EPHB2
209901_x_at	0.000279	3.03e-06	-2.47987	AIF1
207447_s_at	5.43e-05	3.07e-07	-2.47657	MGAT4C
205857_at	0.000511	7.18e-06	-2.47623	SLC18A2
205267_at	0.00686	0.000298	-2.47269	POU2AF1
208071_s_at	0.00207	5.48e-05	-2.47135	LAIR1
205048_s_at	0.065	0.00779	-2.45867	PSPH
211881_x_at	0.000722	1.22e-05	-2.45681	IGLJ3
211633_x_at	0.00432	0.000161	-2.45203
206071_s_at	0.0189	0.00124	-2.43458	EPHA3
210146_x_at	0.019	0.00125	-2.43395	LILRB2
213502_x_at	0.00483	0.000187	-2.43232	GUSBP11
219872_at	0.019	0.00125	-2.42862	FAM198B
209627_s_at	0.000135	1.03e-06	-2.42488	OSBPL3
221618_s_at	0.0547	0.00598	-2.41726	TAF9B
220484_at	0.00144	3.34e-05	-2.41712	MCOLN3
204359_at	1.37e-06	1.54e-09	-2.41565	LOC100506718///FLRT2
201310_s_at	6.75e-06	1.29e-08	-2.41439	NREP
204882_at	0.00267	8.22e-05	-2.41209	ARHGAP25
210154_at	0.000667	1.08e-05	-2.41206	ME2
203917_at	0.000314	3.57e-06	-2.41126	CXADR
213425_at	0.00636	0.000267	-2.40519	WNT5A
221879_at	1.67e-05	5.78e-08	-2.39168	CALML4
221728_x_at	0.05	0.00525	-2.38113	XIST
216207_x_at	0.000331	3.84e-06	-2.37865	IGKC
216401_x_at	0.0633	0.00748	-2.37756	MLIP
211908_x_at	0.0073	0.000323	-2.37747	IGK
214961_at	0.00249	7.35e-05	-2.37607	MTUS2
216892_at	0.0079	0.000359	-2.37465	IGHG1
217227_x_at	0.00172	4.26e-05	-2.36566	IGLV1-44
210084_x_at	0.0161	0.000969	-2.35868	TPSAB1
214467_at	0.00387	0.000138	-2.35703	GPR65
216365_x_at	0.0362	0.00321	-2.34708	IGLJ3///CKAP2
213164_at	9.49e-05	6.43e-07	-2.33767	SLC5A3
210004_at	0.00021	1.89e-06	-2.33345	OLR1
211635_x_at	0.0128	0.000688	-2.3294	IGHV4-31///IGHM///IGHG4///IGHG3///IGHG1///IGHD///IGHA2///IGHA1
211581_x_at	8.39e-06	1.88e-08	-2.32539	LST1
205381_at	2.49e-05	9.82e-08	-2.32435	LRRC17
220786_s_at	0.0156	0.000924	-2.31041	SLC38A4
215946_x_at	0.00202	5.28e-05	-2.31021	IGLL3P
219423_x_at	0.00172	4.22e-05	-2.30861	TNFRSF25
207326_at	0.00586	0.00024	-2.29431	BTC
210340_s_at	0.011	0.000557	-2.28991	CSF2RA
214605_x_at	0.00697	0.000305	-2.28709	GPR1
204487_s_at	0.0235	0.00168	-2.28421	KCNQ1
201262_s_at	0.00183	4.67e-05	-2.27865	BGN
206638_at	0.0112	0.000574	-2.27129	HTR2B
213915_at	0.00164	4.01e-05	-2.26752	NKG7
217694_at	0.0135	0.000752	-2.26278
211737_x_at	0.000933	1.77e-05	-2.25802	PTN
216587_s_at	0.000445	5.74e-06	-2.25605	MIR4683///FZD8
205206_at	9.93e-06	2.45e-08	-2.25019	ANOS1
212998_x_at	0.00024	2.4e-06	-2.24796	LOC101060835///HLA-DQB1
220076_at	0.0015	3.55e-05	-2.24753	ANKH
208998_at	5.8e-06	1.04e-08	-2.24552	UCP2
218815_s_at	0.00303	9.79e-05	-2.24135	TMEM51
204933_s_at	0.0551	0.00604	-2.23889	TNFRSF11B
203936_s_at	0.00112	2.3e-05	-2.23834	MMP9
204114_at	1.97e-05	7.61e-08	-2.23739	NID2
205081_at	3.81e-05	1.68e-07	-2.22815	CRIP1
207145_at	0.0851	0.0118	-2.22703	MSTN
208664_s_at	0.000838	1.49e-05	-2.22702	TTC3P1///TTC3
206552_s_at	0.0162	0.00098	-2.22557	TAC1
1405_i_at	0.00766	0.000342	-2.21421	CCL5
208906_at	0.00124	2.64e-05	-2.21342	HNRNPUL2-BSCL2///BSCL2
207977_s_at	0.00385	0.000137	-2.2055	DPT
213126_at	0.0266	0.00199	-2.18405	MED8
203440_at	0.0122	0.000653	-2.17128	CDH2
201890_at	0.00123	2.62e-05	-2.16822	RRM2
202404_s_at	0.000422	5.29e-06	-2.16179	COL1A2
220770_s_at	0.012	0.000636	-2.15896	ZBED8
211991_s_at	0.000146	1.13e-06	-2.1577	HLA-DPA1
219505_at	0.00119	2.48e-05	-2.15025	CECR1
211868_x_at	0.0168	0.00103	-2.13746	IGHV4-31///IGHM///IGHG3///IGHG2///IGHG1///IGHD///IGHA2///IGHA1///IGH
203932_at	9.93e-06	2.54e-08	-2.13009	HLA-DMB
201340_s_at	0.00223	6.27e-05	-2.12914	ENC1
201291_s_at	0.011	0.000555	-2.12356	TOP2A
211734_s_at	1.59e-05	5.22e-08	-2.12251	FCER1A
215891_s_at	0.00418	0.000154	-2.12169	GM2A
212944_at	0.00021	1.86e-06	-2.12015	SLC5A3
221491_x_at	0.0177	0.00112	-2.12009	LOC101060835///LOC100996809///HLA-DRB6///HLA-DRB5///HLA-DRB4///HLA-DRB3///HLA-DRB1///HLA-DQB1
205038_at	0.0109	0.000545	-2.11888	IKZF1
221000_s_at	0.000797	1.4e-05	-2.11837	KAZALD1
206142_at	0.0284	0.00219	-2.10744	ZNF135
211656_x_at	0.00102	2.01e-05	-2.09964	LOC101060835///HLA-DQB1
202048_s_at	0.00091	1.69e-05	-2.0985	CBX6
220988_s_at	9.09e-05	6.12e-07	-2.09466	C1QTNF3
207485_x_at	0.0176	0.0011	-2.08693	BTN3A1
206089_at	0.00717	0.000316	-2.07162	NELL1
203148_s_at	0.00152	3.64e-05	-2.07085	TRIM14
213592_at	0.00443	0.000167	-2.06762	APLNR
203472_s_at	0.0674	0.00823	-2.05152	SLCO2B1
217771_at	5.44e-05	3.1e-07	-2.0515	GOLM1
204162_at	0.0168	0.00103	-2.05142	NDC80
205354_at	0.000641	1.01e-05	-2.04586	GAMT
207419_s_at	0.00684	0.000297	-2.04545	RAC2
203485_at	0.00486	0.000189	-2.04349	RTN1
208442_s_at	0.016	0.00096	-2.04253	ATM
203666_at	4.07e-06	6.77e-09	-2.03944	CXCL12
214277_at	0.219	0.053	-2.03076	COX11
221724_s_at	0.00263	8.04e-05	-2.01661	CLEC4A
213888_s_at	0.00995	0.000492	-2.01611	TRAF3IP3
207037_at	0.0025	7.42e-05	-2.0148	TNFRSF11A
215051_x_at	0.000422	5.27e-06	-2.01459	AIF1
216541_x_at	0.0454	0.0045	-2.01158	IGHM///IGHG1
205101_at	0.000655	1.05e-05	-2.00743	CIITA
215382_x_at	0.00104	2.08e-05	-2.00419	TPSAB1
203608_at	0.00345	0.000118	-2.00006	ALDH5A1
216905_s_at	0.00138	3.16e-05	-1.99878	ST14
216866_s_at	0.00315	0.000103	-1.99106	COL14A1
210258_at	0.0344	0.00296	-1.98907	RGS13
201292_at	0.0032	0.000105	-1.98335	TOP2A
214044_at	0.00198	5.13e-05	-1.98095	RYR2
216752_at	0.047	0.00476	-1.97616	PIK3R4
207879_at	0.0355	0.0031	-1.97605
209083_at	0.00124	2.69e-05	-1.96837	CORO1A
205280_at	0.0356	0.00312	-1.96547	GLRB
221861_at	0.0009	1.65e-05	-1.96067	ARRB1
207107_at	0.0275	0.00209	-1.95908	RPE65
211829_s_at	0.00266	8.15e-05	-1.95576	GPER1
201852_x_at	0.00017	1.4e-06	-1.95005	COL3A1
209213_at	0.0115	0.0006	-1.94796	CBR1
203325_s_at	0.000621	9.65e-06	-1.94693	COL5A1
215508_at	0.0146	0.000843	-1.94623	BUB1
221901_at	0.0103	0.00051	-1.93405	KIAA1644
221634_at	0.0265	0.00198	-1.93356	RPL23AP7///CENPBD1P1
205804_s_at	0.00498	0.000195	-1.93287	TRAF3IP3
206606_at	0.0009	1.66e-05	-1.93156	LIPC
206314_at	0.0482	0.00494	-1.9294	ZKSCAN7
214877_at	0.0162	0.000973	-1.9258	CDKAL1
204192_at	0.0176	0.0011	-1.92549	CD37
219656_at	0.00203	5.34e-05	-1.92527	PCDH12
213085_s_at	0.0164	0.000992	-1.92486	WWC1
215076_s_at	0.000216	2.05e-06	-1.92149	COL3A1
207085_x_at	0.0307	0.00245	-1.92016	CSF2RA
214028_x_at	0.0678	0.00831	-1.92005	TDRD3
215019_x_at	0.00511	0.000203	-1.91889	ZNF528
211153_s_at	0.00105	2.11e-05	-1.91831	TNFSF11
211861_x_at	0.0605	0.00696	-1.91574	CD28
202898_at	0.00432	0.000161	-1.91391	SDC3
211649_x_at	0.00451	0.000171	-1.91139	IGHM///IGHG1///IGHA1
213095_x_at	0.00212	5.77e-05	-1.90715	AIF1
220092_s_at	0.0262	0.00194	-1.90406	ANTXR1
201422_at	0.00249	7.3e-05	-1.90266	IFI30///PIK3R2
52837_at	0.00267	8.2e-05	-1.8982	KIAA1644
214606_at	0.0065	0.000276	-1.89677	TSPAN2
220154_at	0.162	0.032	-1.89539	DST
204712_at	0.0769	0.0101	-1.89309	WIF1
220005_at	0.0656	0.00788	-1.89157	P2RY13
214701_s_at	0.063	0.0074	-1.89027	FN1
208851_s_at	0.000216	2.05e-06	-1.88967	THY1
219497_s_at	0.00124	2.67e-05	-1.88807	BCL11A
212488_at	0.00063	9.83e-06	-1.88243	COL5A1
211192_s_at	0.0204	0.00139	-1.87585	CD84
213068_at	0.00444	0.000168	-1.87358	DPT
213416_at	0.0136	0.000755	-1.87111	ITGA4
211756_at	0.0177	0.00112	-1.86977	PTHLH
205959_at	0.038	0.00344	-1.86799	MMP13
217414_x_at	0.349	0.118	-1.86433	HBA2///HBA1
219684_at	0.00249	7.35e-05	-1.86347	RTP4
206471_s_at	0.00218	6.02e-05	-1.86295	PLXNC1
1255_g_at	0.000661	1.07e-05	-1.86289	GUCA1A
210990_s_at	0.00545	0.000219	-1.86267	LAMA4
204773_at	0.0379	0.00343	-1.86241	IL11RA
209236_at	0.000216	2.02e-06	-1.8621	SLC23A2
211161_s_at	0.0003	3.31e-06	-1.86086	COL3A1
210729_at	0.13	0.0228	-1.86014	NPY2R
204456_s_at	0.113	0.0183	-1.85843	GAS1
203281_s_at	0.00312	0.000102	-1.8473	MIR5193///UBA7
215723_s_at	0.00947	0.000459	-1.84599	PLD1
214899_at	0.0336	0.00284	-1.84542	ZNF780B
204821_at	0.00424	0.000156	-1.84441	BTN3A3
203231_s_at	0.0788	0.0106	-1.84088	ATXN1
221685_s_at	0.022	0.00154	-1.83991	SPDL1
204006_s_at	0.015	0.000877	-1.83806	FCGR3B///FCGR3A
209269_s_at	0.0015	3.58e-05	-1.83467	SYK
212489_at	0.000495	6.82e-06	-1.83326	COL5A1
210784_x_at	0.00115	2.39e-05	-1.83299	LILRB3
207230_at	0.0567	0.0063	-1.83297	CDON
211470_s_at	0.0865	0.0121	-1.83075	SULT1C2
203071_at	0.00853	0.000398	-1.82892	MIR6872///SEMA3B
213869_x_at	6.44e-05	3.9e-07	-1.82828	THY1
201504_s_at	0.0176	0.0011	-1.82634	TSN
221045_s_at	0.0058	0.000237	-1.82396	PER3
217023_x_at	0.0127	0.000684	-1.82253	TPSB2///TPSAB1
213543_at	0.00671	0.000289	-1.81612	SGCD
205358_at	0.0165	0.001	-1.81251	GRIA2
222061_at	0.0138	0.000769	-1.80115	CD58
209465_x_at	0.00315	0.000103	-1.7962	PTN
219759_at	0.11	0.0176	-1.79451	ERAP2
204039_at	0.00178	4.47e-05	-1.78933	CEBPA
205808_at	0.0792	0.0107	-1.78874	ASPH
218755_at	0.000439	5.59e-06	-1.78869	KIF20A
210089_s_at	0.0465	0.00467	-1.78686	LAMA4
214591_at	0.0618	0.00719	-1.78334	KLHL4
205613_at	0.00416	0.000152	-1.78196	SYT17
AFFX-HUMISGF3A/M97935_5_at	0.0812	0.0111	-1.77854	STAT1
211641_x_at	0.00274	8.5e-05	-1.77373	IGHV4-31///IGHM///IGHG3///IGHG1///IGHD///IGHA2///IGHA1
205652_s_at	0.00249	7.37e-05	-1.77068	TTLL1
202311_s_at	0.0276	0.0021	-1.77022	COL1A1
215910_s_at	0.0276	0.00211	-1.76783	FNDC3A
206553_at	0.0205	0.0014	-1.76636	OAS2
219643_at	0.0337	0.00287	-1.7662	LRP1B
219918_s_at	0.037	0.00331	-1.76223	ASPM
216412_x_at	0.0154	0.000904	-1.75823	CKAP2///IGLC1
217430_x_at	0.00297	9.44e-05	-1.75624	COL1A1
221584_s_at	0.00364	0.000128	-1.75573	KCNMA1
201137_s_at	1.01e-05	2.67e-08	-1.75551	HLA-DPB1
203528_at	0.00988	0.000485	-1.75483	SEMA4D
37408_at	3.04e-06	4.36e-09	-1.75422	MRC2
216075_at	0.0133	0.000732	-1.75392
217360_x_at	0.119	0.0197	-1.74988	IGHV4-31///IGHM///IGHG3///IGHG1///IGHA1
211639_x_at	0.0446	0.00438	-1.7488	IGHV4-31///IGHM///IGHG4///IGHG3///IGHG1///IGHD///IGHA2///IGHA1///IGH
203813_s_at	0.00329	0.00011	-1.74589	SLIT3
212651_at	0.00138	3.16e-05	-1.74545	RHOBTB1
208771_s_at	0.000444	5.7e-06	-1.74529	LOC101928830///LTA4H
205222_at	0.105	0.0164	-1.74525	EHHADH
207104_x_at	0.0138	0.000773	-1.74503	LILRB1
209670_at	0.0128	0.000693	-1.74442	TRAC
217755_at	0.0176	0.00111	-1.74086	HN1
204860_s_at	0.0612	0.00708	-1.74023	NAIP
211557_x_at	0.0383	0.00347	-1.73961	SLCO2B1
201373_at	0.064	0.0076	-1.73553	PLEC
220726_at	0.128	0.022	-1.73534
214031_s_at	0.0337	0.00287	-1.73249	KRT7
217677_at	0.0158	0.000939	-1.73203	PLEKHA2
204358_s_at	0.0329	0.00276	-1.72883	LOC100506718///FLRT2
208850_s_at	0.000108	7.93e-07	-1.72748	THY1
203771_s_at	0.0509	0.00541	-1.72665	BLVRA
219871_at	0.034	0.00291	-1.72419	KLF3-AS1
205828_at	0.0429	0.00412	-1.72335	MMP3
221781_s_at	0.00208	5.56e-05	-1.72195	DNAJC10
218620_s_at	0.0215	0.00149	-1.71447	HEMK1
210982_s_at	0.0267	0.002	-1.71224	HLA-DRA
214825_at	0.0741	0.00957	-1.70658	FAM155A
206385_s_at	0.000691	1.14e-05	-1.70499	ANK3
210629_x_at	3.15e-05	1.34e-07	-1.7038	LST1
222337_at	0.0324	0.0027	-1.70105
218489_s_at	0.117	0.0192	-1.69874	ALAD
211282_x_at	0.00923	0.000443	-1.6984	TNFRSF25
217236_x_at	0.0171	0.00106	-1.69263	IGHV4-31///IGHM///IGHG4///IGHG3///IGHG1///IGHD///IGHA2///IGHA1///IGH
215193_x_at	0.000851	1.53e-05	-1.69166	LOC101060835///LOC100996809///HLA-DRB4///HLA-DRB3///HLA-DRB1///HLA-DQB1
210100_s_at	0.00273	8.43e-05	-1.691	ABCA2
203104_at	0.000235	2.31e-06	-1.68836	CSF1R
213674_x_at	0.0719	0.00907	-1.6835	IGHD
222184_at	0.0336	0.00286	-1.68347	LINC00965
206591_at	0.0022	6.08e-05	-1.68152	RAG1
208055_s_at	0.0315	0.00256	-1.67621	HERC4
212865_s_at	0.000144	1.1e-06	-1.67316	COL14A1
219546_at	0.0514	0.00549	-1.67142	BMP2K
203153_at	0.0303	0.0024	-1.66697	IFIT1
219408_at	0.0154	0.000908	-1.66652	PRMT7
209116_x_at	0.274	0.0781	-1.66584	HBB
211571_s_at	0.0267	0.002	-1.66492	VCAN
206991_s_at	0.00648	0.000274	-1.66221	CCR5
213174_at	0.00635	0.000266	-1.65959	TTC9
213382_at	0.185	0.0395	-1.65648	MST1L
207191_s_at	0.000216	2.06e-06	-1.65483	ISLR
217594_at	0.233	0.0586	-1.65356	ZCCHC11
214770_at	0.00462	0.000176	-1.64992	MSR1
208423_s_at	0.066	0.00796	-1.64953	MSR1
206925_at	0.00518	0.000207	-1.64927	ST8SIA4
219849_at	0.0164	0.000994	-1.64783	ZNF671
219696_at	0.0133	0.000727	-1.64261	DENND1B
209731_at	0.121	0.0201	-1.64245	NTHL1
206070_s_at	0.000164	1.32e-06	-1.642	EPHA3
206987_x_at	0.0112	0.000576	-1.63754	FGF18
219815_at	8.97e-06	2.05e-08	-1.63696	GAL3ST4
217239_x_at	0.0583	0.00658	-1.63571	LOC101930405
208404_x_at	0.0114	0.000593	-1.635	KCNJ5
215972_at	0.0138	0.000769	-1.62641	PART1
215746_at	0.0135	0.000743	-1.62598
204122_at	0.000216	2e-06	-1.62575	TYROBP
220836_at	0.228	0.0566	-1.62499	ZNF407
219718_at	0.036	0.00317	-1.6248	FGGY
218436_at	0.0435	0.0042	-1.62461	SIL1
210222_s_at	0.0028	8.73e-05	-1.62319	RTN1
210108_at	0.0329	0.00275	-1.62172	CACNA1D
213458_at	0.0566	0.00629	-1.61809	FAM149B1
209696_at	0.000526	7.46e-06	-1.61703	FBP1
218689_at	0.0319	0.00262	-1.61425	FANCF
206065_s_at	0.0189	0.00124	-1.61201	DPYS
201850_at	0.00207	5.5e-05	-1.61006	CAPG
221175_at	0.0258	0.0019	-1.60984	C3orf36
222288_at	0.00976	0.000476	-1.6081
201420_s_at	0.077	0.0101	-1.60763	WDR77
204674_at	0.00131	2.91e-05	-1.60593	LRMP
213905_x_at	0.00163	3.96e-05	-1.60494	BGN
219532_at	0.0444	0.00435	-1.60417	ELOVL4
216003_at	0.0178	0.00113	-1.60164	CDRT1
41660_at	0.00253	7.56e-05	-1.60074	CELSR1
203246_s_at	0.0419	0.00398	-1.5996	NPRL2
204401_at	0.00387	0.000138	-1.59927	KCNN4
217369_at	0.000275	2.91e-06	-1.59785	LOC101930405///IGHG1
205200_at	3.97e-05	1.84e-07	-1.59624	EXOSC7///CLEC3B
209790_s_at	0.048	0.00492	-1.59612	CASP6
211841_s_at	0.0176	0.0011	-1.59572	TNFRSF25
211574_s_at	0.0548	0.006	-1.5927	CD46
218452_at	0.0185	0.00119	-1.59249	SMARCAL1
213004_at	0.00055	8e-06	-1.59016	ANGPTL2
201669_s_at	8.69e-05	5.69e-07	-1.59004	MARCKS
211699_x_at	0.323	0.104	-1.58882	HBA2///HBA1
210919_at	0.187	0.0401	-1.58857	PHLPP1
205150_s_at	0.000495	6.83e-06	-1.58598	TRIL
209837_at	0.00101	1.98e-05	-1.58588	AP4M1
203293_s_at	0.0673	0.0082	-1.58452	LMAN1
219102_at	0.00152	3.64e-05	-1.58134	RCN3
214732_at	0.0872	0.0123	-1.57783	SP1
212415_at	0.00453	0.000172	-1.57694	2022-09-06
207031_at	0.00612	0.000255	-1.57684	NKX3-2
218537_at	0.0617	0.00717	-1.57468	HCFC1R1
218161_s_at	0.00901	0.000431	-1.57341	CLN6
209880_s_at	0.0281	0.00216	-1.57173	SELPLG
207912_s_at	0.1	0.0153	-1.5704	DAZ4///DAZ2///DAZ3///DAZ1
210491_at	0.168	0.0341	-1.56955
213791_at	0.016	0.000961	-1.56895	PENK
207838_x_at	0.0689	0.00849	-1.56849	PBXIP1
221730_at	0.00122	2.56e-05	-1.5682	COL5A2
206751_s_at	0.0338	0.00288	-1.56426	PCYT1B
209312_x_at	0.00063	9.88e-06	-1.56351	LOC101060835///LOC100996809///HLA-DRB5///HLA-DRB4///HLA-DRB1///HLA-DQB1
208894_at	0.026	0.00192	-1.56262	HLA-DRA
213475_s_at	0.0161	0.000969	-1.56018	ITGAL
210073_at	0.0435	0.00421	-1.55991	ST8SIA1
213537_at	0.00315	0.000104	-1.5574	HLA-DPA1
218747_s_at	0.00817	0.000377	-1.55648	TAPBPL
218355_at	0.00554	0.000223	-1.55639	KIF4A
202575_at	0.000747	1.29e-05	-1.55525	CRABP2
214511_x_at	0.00508	0.000201	-1.55522	FCGR1B
210915_x_at	0.000964	1.86e-05	-1.55378	TRBC1
203570_at	0.06	0.00686	-1.55295	LOXL1
212353_at	0.000184	1.58e-06	-1.55149	SULF1
214916_x_at	0.13	0.0225	-1.55139	IGHV3-23///IGHV4-31///IGHM///IGHG3///IGHG1///IGHA2///IGHA1
212613_at	0.0454	0.00449	-1.55137	BTN3A2
204238_s_at	0.117	0.0193	-1.55005	DNPH1
218560_s_at	0.00131	2.91e-05	-1.54985	JMJD4
211902_x_at	0.0025	7.41e-05	-1.54912	YME1L1
216829_at	0.128	0.0221	-1.54779	IGK///IGKC
64408_s_at	0.00152	3.66e-05	-1.54757	CALML4
214560_at	0.0231	0.00163	-1.54606	FPR3
211887_x_at	0.0828	0.0114	-1.54466	MSR1
214994_at	0.0408	0.0038	-1.54431	APOBEC3F
214414_x_at	0.296	0.0887	-1.5441	HBA2///HBA1
219855_at	0.0208	0.00142	-1.54249	NUDT11
205122_at	0.0838	0.0116	-1.54153	MSANTD3-TMEFF1///TMEFF1
207846_at	0.224	0.0546	-1.54141	POU1F1
205590_at	0.13	0.0226	-1.54072	RASGRP1
217188_s_at	0.0866	0.0121	-1.53753	C14orf1
205885_s_at	0.0479	0.0049	-1.53729	ITGA4
209474_s_at	0.0419	0.00398	-1.53719	ENTPD1
211286_x_at	0.0404	0.00373	-1.53683	CSF2RA
204017_at	0.000579	8.78e-06	-1.53583	KDELR3
205841_at	0.0487	0.00503	-1.53521	JAK2
214121_x_at	0.118	0.0196	-1.53444	PDLIM7
221135_s_at	0.0134	0.000735	-1.53349	ASTE1
210846_x_at	0.0908	0.0131	-1.53127	TRIM14
210510_s_at	0.0174	0.00108	-1.53104	NRP1
216950_s_at	0.00613	0.000255	-1.53088	FCGR1CP///FCGR1B///FCGR1A
204130_at	0.13	0.0226	-1.5307	HSD11B2
219506_at	2.65e-05	1.08e-07	-1.52989	C1orf54
213831_at	0.402	0.152	-1.52922	LOC100509457///HLA-DQA1
207540_s_at	0.0113	0.000582	-1.52852	SYK
206298_at	0.00939	0.000452	-1.52676	ARHGAP22
206519_x_at	0.0847	0.0118	-1.52579	SIGLEC6
209035_at	0.0405	0.00375	-1.52399	MDK
210456_at	0.0111	0.000561	-1.52322	PCYT1B
211368_s_at	0.000671	1.09e-05	-1.52307	CASP1
215064_at	0.0201	0.00136	-1.52157	SC5D
210747_at	0.0846	0.0117	-1.52149	HLA-DQB1
221210_s_at	0.00786	0.000355	-1.52101	NPL
210173_at	0.0785	0.0105	-1.51986	PTPRJ
214786_at	0.0801	0.0109	-1.51849	MAP3K1
218234_at	0.0543	0.00592	-1.51775	ING4
219985_at	0.0979	0.0147	-1.51643	HS3ST3A1
220785_at	0.0777	0.0103	-1.5143	UTS2
217480_x_at	0.00768	0.000345	-1.51384	IGKV1OR2-118
213308_at	0.0713	0.00897	-1.51341	SHANK2
218837_s_at	0.0258	0.0019	-1.51261	UBE2D4
217875_s_at	0.11	0.0177	-1.51191	PMEPA1
203923_s_at	0.000445	5.78e-06	-1.51184	CYBB
215542_at	0.138	0.025	-1.5115
207996_s_at	7.98e-05	5.01e-07	-1.51071	LDLRAD4
203263_s_at	0.0125	0.00067	-1.51033	ARHGEF9
214587_at	0.000451	5.89e-06	-1.50927	COL8A1
205666_at	0.0249	0.00181	-1.5089	FMO1
211343_s_at	0.129	0.0223	-1.50523	COL13A1
220314_at	0.081	0.011	-1.50444	HSFX1///HSFX2
205478_at	0.0601	0.00689	-1.50415	PPP1R1A
210645_s_at	0.000556	8.16e-06	-1.50405	TTC3P1///TTC3
216684_s_at	0.0652	0.00781	-1.5037	SS18
220631_at	0.15	0.0286	-1.50305	OSGEPL1
211568_at	0.063	0.00741	-1.50242	ADGRB3
206206_at	0.00403	0.000146	-1.50214	CD180
206726_at	0.000312	3.51e-06	-1.50007	HPGDS
209946_at	0.00182	4.61e-05	-1.49975	VEGFC
218890_x_at	0.125	0.0212	-1.49938	MRPL35
206265_s_at	0.0521	0.00558	-1.4974	GPLD1
201261_x_at	0.00116	2.41e-05	-1.49702	BGN
211897_s_at	0.0554	0.00608	-1.49599	CRHR1
222237_s_at	0.0362	0.0032	-1.49567	ZNF112
211331_x_at	0.032	0.00264	-1.49527	HFE
213670_x_at	0.0951	0.0141	-1.48933	NSUN5P1
219947_at	0.0337	0.00287	-1.48899	CLEC4A
208890_s_at	0.000438	5.54e-06	-1.48818	PLXNB2
219788_at	0.0366	0.00325	-1.48748	PILRA
207172_s_at	0.00274	8.49e-05	-1.48682	CDH11
205831_at	0.000565	8.32e-06	-1.48458	CD2
209641_s_at	0.00854	0.000399	-1.4837	ABCC3
221538_s_at	0.00329	0.00011	-1.48257	PLXNA1
204612_at	0.00974	0.000475	-1.48042	PKIA
205715_at	0.0677	0.00828	-1.4804	BST1
214971_s_at	0.027	0.00203	-1.48031	ST6GAL1
205639_at	0.0486	0.00501	-1.47955	AOAH
204444_at	0.0181	0.00116	-1.47863	KIF11
204749_at	0.000257	2.65e-06	-1.47761	NAP1L3
218542_at	0.0102	0.000506	-1.4769	CEP55
203028_s_at	0.000634	9.99e-06	-1.47615	CYBA
221059_s_at	6.83e-05	4.17e-07	-1.47484	COTL1
215646_s_at	0.0143	0.000805	-1.47323	VCAN
214811_at	0.0503	0.00529	-1.47241	RIMBP2
218992_at	0.00988	0.000486	-1.47127	PLGRKT
209469_at	0.0596	0.00679	-1.47068	GPM6A
215395_x_at	0.0397	0.00365	-1.47042	PRSS3P2
207155_at	0.13	0.0228	-1.46792	TBX5
203381_s_at	0.0113	0.000584	-1.46629	APOE
203424_s_at	0.104	0.0162	-1.46521	IGFBP5
212588_at	0.00225	6.34e-05	-1.46452	PTPRC
201212_at	0.000918	1.72e-05	-1.46433	LGMN
205943_at	0.00129	2.82e-05	-1.46407	TDO2
202329_at	4.37e-05	2.26e-07	-1.46363	CSK
209875_s_at	0.154	0.0297	-1.46231	SPP1
219011_at	0.0481	0.00494	-1.46202	PLEKHA4
203434_s_at	0.0771	0.0102	-1.46159	MME
202458_at	8.17e-05	5.21e-07	-1.46129	PRSS23
204963_at	0.0128	0.000696	-1.45897	SSPN
219529_at	0.142	0.0261	-1.45875	CLIC3
212026_s_at	0.0344	0.00296	-1.45821	EXOC7
206545_at	0.0109	0.000546	-1.4574	CD28
206030_at	0.134	0.0239	-1.45669	ASPA
207697_x_at	0.0137	0.000761	-1.45521	LILRB2
220918_at	0.0202	0.00137	-1.45133	RUNX1-IT1
219830_at	0.00111	2.27e-05	-1.44909	RAI1
207339_s_at	0.00505	0.0002	-1.4489	LTB
205421_at	0.238	0.0608	-1.44879	SLC22A3
205683_x_at	0.0128	0.000692	-1.44867	TPSAB1
201564_s_at	0.0149	0.000869	-1.44479	FSCN1
219693_at	0.0447	0.0044	-1.44393	AGPAT4
205732_s_at	0.106	0.0166	-1.44354	NCOA2
AFFX-r2-Hs28SrRNA-M_at	0.358	0.124	-1.44331
215949_x_at	0.103	0.016	-1.44327	IGHM
204867_at	0.016	0.000959	-1.44221	GCHFR
40524_at	0.0471	0.00477	-1.44204	PTPN21
214702_at	0.00121	2.53e-05	-1.44199	FN1
220832_at	0.137	0.0249	-1.44171	TLR8
204337_at	0.105	0.0164	-1.44052	RGS4
214054_at	0.000159	1.26e-06	-1.43895	DOK2
216030_s_at	0.0708	0.00882	-1.43887	SEMG2
204561_x_at	0.11	0.0175	-1.43767	APOC4-APOC2///APOC4///APOC2
202202_s_at	0.000221	2.11e-06	-1.43611	LAMA4
204861_s_at	0.0914	0.0133	-1.43592	NAIP
211812_s_at	0.00024	2.38e-06	-1.43579	B3GALNT1
205881_at	0.0252	0.00184	-1.43462	ZNF74
204035_at	0.0188	0.00122	-1.43346	SCG2
221397_at	0.171	0.0349	-1.43276	TAS2R10
217210_at	0.173	0.0356	-1.43243
205859_at	0.000156	1.22e-06	-1.43238	LY86
213994_s_at	0.1	0.0153	-1.43181	SPON1
213863_s_at	0.0559	0.00615	-1.43172	OAZ3
207813_s_at	0.00633	0.000265	-1.43092	FDXR
213160_at	0.0062	0.000259	-1.43087	DOCK2
212259_s_at	0.0743	0.00961	-1.42858	PBXIP1
203870_at	0.000395	4.69e-06	-1.4278	USP46
221581_s_at	0.0235	0.00167	-1.42679	LAT2
221583_s_at	0.153	0.0294	-1.42425	KCNMA1
220996_s_at	0.0109	0.000547	-1.42412	SHCBP1L
218856_at	0.0618	0.00718	-1.42376	TNFRSF21
205624_at	0.00866	0.000407	-1.42325	CPA3
207741_x_at	0.0116	0.000605	-1.42023	TPSAB1
203388_at	0.058	0.00651	-1.42003	ARRB2
218954_s_at	0.032	0.00266	-1.41813	BRF2
220382_s_at	0.0593	0.00673	-1.41733	ARHGAP28
221912_s_at	0.0508	0.00539	-1.41497	CCDC28B
203869_at	0.0313	0.00253	-1.41479	USP46
201621_at	0.000551	8.05e-06	-1.41239	NBL1
221885_at	0.0851	0.0119	-1.40987	DENND2A
221057_at	0.264	0.073	-1.4082	SPATA1
213100_at	0.0207	0.00141	-1.40782	UNC5B
203000_at	0.199	0.0446	-1.40704	STMN2
201764_at	0.016	0.000952	-1.40596	TMEM106C
207134_x_at	0.00857	0.0004	-1.40582	TPSB2
219736_at	0.103	0.016	-1.40508	TRIM36
220613_s_at	0.0315	0.00256	-1.40436	SYTL2
202838_at	0.000316	3.6e-06	-1.40366	FUCA1
213190_at	0.0403	0.00372	-1.40259	COG7
210355_at	0.0419	0.00399	-1.40223	PTHLH
216407_at	0.0146	0.000836	-1.40219	VAC14
205151_s_at	0.00178	4.46e-05	-1.40211	TRIL
216814_at	0.245	0.0635	-1.4021
219523_s_at	0.0622	0.00726	-1.40167	TENM3
221552_at	0.0644	0.00767	-1.40141	ABHD6
211640_x_at	0.121	0.0203	-1.40104	IGHM///IGHG1
211017_s_at	0.0689	0.00849	-1.40069	NF2
210375_at	0.262	0.0723	-1.40068	PTGER3
203509_at	0.000225	2.17e-06	-1.40048	SORL1
203272_s_at	0.0115	0.000598	-1.39994	TUSC2
219412_at	0.0361	0.00319	-1.39991	RAB38
206754_s_at	0.0158	0.000941	-1.39941	CYP2B7P///CYP2B6
215570_s_at	0.101	0.0156	-1.39822	ZNF780A///ZNF780B
76897_s_at	0.27	0.0756	-1.39798	FKBP15
219511_s_at	0.0596	0.0068	-1.39793	SNCAIP
205234_at	0.174	0.0358	-1.39666	SLC16A4
205611_at	0.0503	0.0053	-1.39598	TNFSF12-TNFSF13///TNFSF12
210442_at	0.00468	0.000179	-1.39514	IL1RL1
203232_s_at	0.00212	5.79e-05	-1.39409	ATXN1
207886_s_at	0.0263	0.00196	-1.39407	CALCR
209689_at	0.0359	0.00316	-1.39328	CCDC93
207173_x_at	0.00812	0.000373	-1.39321	CDH11
205554_s_at	0.0479	0.00491	-1.39229	DNASE1L3
207655_s_at	8.52e-05	5.51e-07	-1.39206	BLNK
222298_at	0.0406	0.00376	-1.3909
202403_s_at	0.00181	4.59e-05	-1.38737	COL1A2
221729_at	0.00112	2.29e-05	-1.38709	COL5A2
214100_x_at	0.13	0.0225	-1.38704	NSUN5P1
202338_at	0.012	0.000633	-1.38682	TK1
205997_at	0.0626	0.00734	-1.38675	ADAM28
203940_s_at	0.00315	0.000103	-1.38633	VASH1
219383_at	0.0056	0.000226	-1.38607	PRR5L
209151_x_at	0.00665	0.000284	-1.38599	TCF3
204670_x_at	0.000109	8.01e-07	-1.38597	LOC100996809///HLA-DRB4///HLA-DRB1
211379_x_at	0.000158	1.25e-06	-1.38553	B3GALNT1
202326_at	0.0556	0.00611	-1.38379	EHMT2
207781_s_at	0.127	0.0216	-1.38351	ZNF711
209256_s_at	0.0785	0.0105	-1.38181	KLHDC10
201645_at	0.0301	0.00237	-1.37877	TNC
201309_x_at	0.000306	3.4e-06	-1.37827	NREP
218231_at	0.00063	9.88e-06	-1.37748	NAGK
206300_s_at	0.0499	0.00524	-1.37725	PTHLH
215793_at	0.175	0.0363	-1.37698	MTMR7
217556_at	0.0793	0.0107	-1.37693	CLCN4
207299_s_at	0.0646	0.0077	-1.37621	GRM1
216557_x_at	0.0113	0.000583	-1.37311	IGHV4-31///IGHM///IGHG3///IGHG1///IGHD///IGHA1
212827_at	0.0835	0.0115	-1.37225	IGHM
219874_at	0.0069	0.000301	-1.37177	SLC12A8
206788_s_at	0.0363	0.00322	-1.3712	CBFB
204891_s_at	0.0302	0.00239	-1.37106	LCK
209424_s_at	0.00249	7.32e-05	-1.37086	C1QTNF3-AMACR///AMACR
205422_s_at	0.000412	5.08e-06	-1.36973	ITGBL1
205186_at	0.073	0.00932	-1.3696	DNALI1
201158_at	0.159	0.0313	-1.36864	NMT1
35974_at	0.0506	0.00535	-1.36793	LRMP
220955_x_at	0.0122	0.00065	-1.36718	RAB23
219810_at	0.0545	0.00594	-1.36696	VCPIP1
212314_at	0.00063	9.9e-06	-1.36391	SEL1L3
207090_x_at	0.209	0.0488	-1.36256	ZFP30
217785_s_at	0.149	0.0283	-1.3622	YKT6
203019_x_at	0.168	0.034	-1.36218	SSX2IP
210044_s_at	0.0505	0.00533	-1.35822	LYL1
218608_at	0.00442	0.000166	-1.35728	ATP13A2
216017_s_at	0.0336	0.00284	-1.35702	NAB2
216097_at	0.21	0.0489	-1.35695
209782_s_at	0.0444	0.00433	-1.35628	DBP
33646_g_at	0.0486	0.00502	-1.3534	GM2A
214636_at	0.0826	0.0113	-1.35151	CALCB
208148_at	0.0144	0.000825	-1.35012	MYH4
207293_s_at	0.155	0.03	-1.34968	AGTR2
213542_at	0.0108	0.000541	-1.34902	ZNF710
208065_at	0.0761	0.00994	-1.34833	ST8SIA3
203922_s_at	0.00185	4.74e-05	-1.3483	CYBB
204247_s_at	0.0332	0.0028	-1.34829	CDK5
212316_at	0.126	0.0216	-1.34715	NUP210
212216_at	0.0227	0.0016	-1.34643	PREPL
206896_s_at	0.0144	0.000816	-1.34627	GNG7
213587_s_at	0.00258	7.82e-05	-1.34423	ATP6V0E2
220241_at	0.0453	0.00448	-1.3435	TMCO3
208306_x_at	0.000208	1.83e-06	-1.34296	HLA-DRB1
207706_at	0.0739	0.00953	-1.3429	USH2A
208650_s_at	0.0339	0.0029	-1.34212	CD24
203052_at	0.000696	1.15e-05	-1.34114	C2
205939_at	0.0711	0.00892	-1.33948	CYP3A7-CYP3A51P///CYP3A7
219197_s_at	0.0711	0.00891	-1.33905	SCUBE2
221224_s_at	0.0835	0.0115	-1.33842	DCAKD
214950_at	0.0212	0.00146	-1.33738	IL9R
202254_at	0.0514	0.00549	-1.33654	SIPA1L1
203001_s_at	0.0316	0.00258	-1.33646	STMN2
221546_at	0.096	0.0143	-1.3362	PRPF18
201847_at	0.000941	1.79e-05	-1.3362	LIPA
211128_at	0.0317	0.0026	-1.33591	EDA
210167_s_at	0.171	0.035	-1.33589	TEF
221447_s_at	0.000402	4.86e-06	-1.33424	GLT8D2
218717_s_at	0.0464	0.00465	-1.33424	P3H2
219514_at	0.00571	0.000233	-1.33269	ANGPTL2
218476_at	0.0029	9.19e-05	-1.33112	POMT1
202465_at	0.000395	4.72e-06	-1.33054	PCOLCE
213057_at	0.0933	0.0137	-1.33025	ATPAF2
213515_x_at	0.206	0.0472	-1.32955	HBG2///HBG1
204112_s_at	0.00135	3.04e-05	-1.32943	HNMT
213045_at	0.024	0.00173	-1.32869	MAST3
204959_at	0.00123	2.61e-05	-1.32811	MNDA
205826_at	0.0314	0.00255	-1.32776	MYOM2
209917_s_at	0.0529	0.00569	-1.32666	TP53TG1
218824_at	0.00236	6.8e-05	-1.32658	PNMAL1
60815_at	0.279	0.0803	-1.32556	POLR2J4
217084_at	0.0474	0.00481	-1.32483	IGHV3-23///IGHV4-31///IGHM///IGHG1///IGHA1
205003_at	0.00103	2.05e-05	-1.32379	DOCK4
206660_at	0.09	0.0129	-1.32344	IGLL1
204896_s_at	0.133	0.0236	-1.32069	PTGER4
220183_s_at	0.0581	0.00655	-1.31784	NUDT6
206313_at	0.016	0.000958	-1.31558	HLA-DOA
216588_at	0.234	0.059	-1.31507
215524_x_at	0.0103	0.000508	-1.3144	MGC40069///TRAC///TRAJ17///TRAV20///TRDV2///YME1L1
209531_at	0.0552	0.00605	-1.31389	GSTZ1
217232_x_at	0.248	0.065	-1.31127	HBB
217478_s_at	0.00315	0.000103	-1.31119	HLA-DMA
215270_at	0.105	0.0163	-1.30999	LFNG
213393_at	0.091	0.0132	-1.30994	MFSD9
202546_at	0.0496	0.00518	-1.30809	VAMP8
212853_at	0.0289	0.00225	-1.30769	DCUN1D4
217949_s_at	0.000159	1.27e-06	-1.30683	VKORC1
217418_x_at	0.0884	0.0126	-1.30514	MS4A1
204078_at	0.0684	0.00841	-1.30498	P3H4
220240_s_at	0.000747	1.3e-05	-1.30467	TMCO3
204776_at	0.000174	1.48e-06	-1.30452	THBS4
221287_at	0.0135	0.000749	-1.30407	RNASEL
219238_at	0.0143	0.000808	-1.30372	PIGV
221799_at	0.0195	0.00129	-1.30247	CHPF2
203676_at	0.137	0.0247	-1.3023	GNS
210473_s_at	0.00432	0.000161	-1.30199	ADGRA3
207558_s_at	0.363	0.127	-1.30103	PITX2
207265_s_at	6.75e-06	1.33e-08	-1.30094	KDELR3
219341_at	0.105	0.0163	-1.29978	CLN8
212344_at	0.00109	2.19e-05	-1.29925	SULF1
207010_at	0.00443	0.000167	-1.29627	GABRB1
218484_at	0.0338	0.00289	-1.29422	NDUFA4L2
209724_s_at	0.017	0.00104	-1.29337	ZBTB14
204458_at	0.000445	5.76e-06	-1.29123	PLA2G15
206757_at	0.105	0.0165	-1.29033	PDE5A
219432_at	0.101	0.0156	-1.29026	EVC
201279_s_at	4.02e-05	1.93e-07	-1.28894	LOC101926921///DAB2
206020_at	0.0015	3.59e-05	-1.28867	SOCS6
208940_at	0.0616	0.00715	-1.28737	SEPHS1
213167_s_at	0.0145	0.000831	-1.2866	SLC5A3
202869_at	0.00071	1.19e-05	-1.28607	OAS1
216178_x_at	0.00258	7.8e-05	-1.28602	ITGB1
203417_at	0.216	0.0517	-1.28594	MFAP2
220641_at	0.0705	0.00877	-1.28529	NOX5
217163_at	0.0991	0.015	-1.28469	ESR1
208073_x_at	0.000307	3.41e-06	-1.28388	TTC3P1///TTC3
208168_s_at	0.107	0.0169	-1.28369	CHIT1
200991_s_at	0.054	0.00588	-1.28284	SNX17
207008_at	0.0826	0.0113	-1.28274	CXCR2
203789_s_at	0.00338	0.000114	-1.28232	SEMA3C
218454_at	0.000104	7.42e-07	-1.28222	PLBD1
206543_at	0.193	0.0423	-1.28211	SMARCA2
214184_at	0.0767	0.0101	-1.28167	NPFF
203854_at	0.000583	8.92e-06	-1.28082	CFI
216225_at	0.102	0.0158	-1.28066
208653_s_at	0.101	0.0155	-1.2805	CD164
220978_at	0.217	0.0522	-1.28005	KRTAP1-3
206295_at	0.14	0.0255	-1.27995	IL18
216865_at	0.004	0.000145	-1.27953	COL14A1
216087_at	0.184	0.0392	-1.27916
211990_at	0.00055	7.95e-06	-1.27911	HLA-DPA1
214043_at	0.00428	0.000158	-1.2789	PTPRD
217777_s_at	0.148	0.0281	-1.27875	HACD3
211135_x_at	0.0698	0.00864	-1.27814	LILRB3
210997_at	0.0566	0.00629	-1.27776	HGF
206810_at	0.179	0.0376	-1.27725	LOC101060181///ZNF44
203868_s_at	0.0362	0.0032	-1.27679	VCAM1
59644_at	0.02	0.00135	-1.27613	BMP2K
201341_at	0.0339	0.0029	-1.27561	ENC1
213985_s_at	0.0252	0.00185	-1.27548	TMEM259
212448_at	0.127	0.0218	-1.27512	NEDD4L
203723_at	0.0268	0.00202	-1.27292	ITPKB
216135_at	0.278	0.0799	-1.27233	IQCK
213001_at	0.000961	1.85e-05	-1.27207	ANGPTL2
204949_at	0.0179	0.00113	-1.27204	ICAM3
213329_at	0.0835	0.0115	-1.27184	SRGAP2C///SRGAP2B///SRGAP2
219452_at	0.00163	3.97e-05	-1.2717	DPEP2
214852_x_at	0.0158	0.000934	-1.27165	VPS13A
219313_at	0.0838	0.0116	-1.27138	GRAMD1C
206098_at	0.219	0.0529	-1.27116	ZBTB6
204263_s_at	0.1	0.0153	-1.27113	CPT2
201718_s_at	0.000549	7.89e-06	-1.26891	EPB41L2
217853_at	0.00062	9.6e-06	-1.26779	TNS3
219750_at	0.311	0.0969	-1.26777	TMEM144
212942_s_at	0.119	0.0199	-1.2667	CEMIP
221969_at	0.0824	0.0113	-1.2657	PAX5
219955_at	0.00091	1.69e-05	-1.26567	L1TD1
215890_at	0.0549	0.00601	-1.26398	GM2A
208121_s_at	0.000986	1.92e-05	-1.26385	PTPRO
215894_at	0.405	0.154	-1.26214	PTGDR
208587_s_at	0.0857	0.012	-1.26099	OR1E2///OR1E1
219694_at	0.0478	0.00488	-1.26093	FAM105A
201666_at	0.00113	2.35e-05	-1.26084	TIMP1
201654_s_at	0.096	0.0143	-1.26056	HSPG2
204766_s_at	0.0544	0.00593	-1.2603	NUDT1
201159_s_at	0.0329	0.00275	-1.25975	NMT1
204199_at	0.0444	0.00434	-1.25941	RALGPS1
206602_s_at	0.0882	0.0125	-1.25755	LOC401021///HOXD4///HOXD3
222202_at	0.132	0.0233	-1.2562
217511_at	0.00173	4.3e-05	-1.2558	KAZALD1
217198_x_at	0.0719	0.00907	-1.25573	IGHG1///IGHD///IGHA2///IGH
214881_s_at	0.105	0.0164	-1.25572	UBTF
213182_x_at	0.0329	0.00276	-1.25566	CDKN1C
37005_at	0.000929	1.76e-05	-1.25411	MINOS1-NBL1///NBL1
206045_s_at	0.0893	0.0128	-1.25348	NOL4
219691_at	0.0413	0.00386	-1.2534	SAMD9
212235_at	0.0194	0.00129	-1.25328	PLXND1
214366_s_at	0.0117	0.000613	-1.25279	ALOX5
209200_at	0.00221	6.12e-05	-1.25149	MEF2C
218328_at	0.0846	0.0117	-1.24959	COQ4
204504_s_at	0.00179	4.5e-05	-1.24938	HIRIP3
204563_at	0.00236	6.81e-05	-1.24931	SELL
213947_s_at	0.0371	0.00332	-1.24862	NUP210
211876_x_at	0.162	0.0322	-1.2486	PCDHGA3///PCDHGA5///PCDHGA6///PCDHGA10///PCDHGA11///PCDHGA12///PCDHGC3
32128_at	0.523	0.242	-1.24859	CCL18
221558_s_at	0.0948	0.014	-1.24808	LEF1
218979_at	0.0147	0.000853	-1.248	RMI1
220059_at	0.0478	0.00489	-1.24754	STAP1
217012_at	0.164	0.0327	-1.24701
204962_s_at	0.102	0.0157	-1.2468	SLC35F6///CENPA
210225_x_at	0.0617	0.00718	-1.24595	LILRB3
215806_x_at	0.019	0.00125	-1.24387	TARP///TRGV9///TRGC2
200637_s_at	0.032	0.00265	-1.24377	PTPRF
205761_s_at	0.0267	0.00201	-1.24263	DUS4L
203625_x_at	0.0393	0.0036	-1.24223	SKP2
218820_at	0.00671	0.000289	-1.24157	C14orf132
216224_s_at	0.119	0.0199	-1.24108	HDAC6
221428_s_at	0.0038	0.000135	-1.24082	TBL1XR1
216474_x_at	0.0284	0.00219	-1.24047	TPSB2///TPSAB1
204857_at	0.222	0.0541	-1.24019	MAD1L1
202830_s_at	0.00173	4.3e-05	-1.23997	SLC37A4
214082_at	0.184	0.0392	-1.23891	CA5B
210052_s_at	0.0219	0.00153	-1.2389	TPX2
204820_s_at	0.00206	5.45e-05	-1.23854	BTN3A2///BTN3A3
206805_at	0.00124	2.66e-05	-1.23847	SEMA3A
203213_at	0.063	0.00741	-1.23806	CDK1
AFFX-r2-Bs-dap-M_at	0.273	0.0772	-1.23768
205786_s_at	0.000475	6.39e-06	-1.23761	ITGAM
219561_at	0.000133	1.01e-06	-1.23736	COPZ2
216400_at	0.0446	0.00438	-1.23611	LOC100510710///GBAP1
202674_s_at	0.101	0.0155	-1.23586	LMO7
213683_at	0.151	0.0289	-1.23251	ACSL6
210741_at	0.147	0.0276	-1.2321	ARHGEF12
201732_s_at	0.0745	0.00965	-1.23104	CLCN3
201670_s_at	0.00278	8.64e-05	-1.2291	MARCKS
203741_s_at	0.0047	0.00018	-1.22903	ADCY7
208146_s_at	0.0116	0.000604	-1.22884	CPVL
207722_s_at	0.158	0.0309	-1.22823	BTBD2
207771_at	0.0405	0.00376	-1.22809	SLC5A2
35820_at	0.00605	0.000251	-1.22789	GM2A
202549_at	0.096	0.0143	-1.22748	VAPB
43511_s_at	0.000547	7.84e-06	-1.22707	ARRB1
213144_at	0.0531	0.00572	-1.2268	GOSR2
217598_at	0.0639	0.00757	-1.22666	CINP
213071_at	0.0559	0.00616	-1.22604	DPT
208479_at	0.0197	0.00131	-1.22586	KCNA1
214644_at	0.103	0.016	-1.22571	HIST1H2AK
204579_at	0.0685	0.00842	-1.22566	FGFR4
206373_at	0.17	0.0347	-1.22551	ZIC1
206182_at	0.069	0.00852	-1.2252	ZNF134
211654_x_at	0.0568	0.00632	-1.2237	HLA-DQB1
219667_s_at	0.0355	0.00311	-1.22244	BANK1
203823_at	0.0192	0.00126	-1.22236	RGS3
205366_s_at	0.0124	0.000662	-1.22176	HOXB6
219349_s_at	0.0169	0.00104	-1.2193	EXOC2
217963_s_at	0.00586	0.000241	-1.21908	BEX3
215803_at	0.394	0.146	-1.21904	CXorf57
203369_x_at	0.0176	0.00111	-1.21692	PDLIM7
214929_s_at	0.103	0.0159	-1.21625	KIAA1109
205299_s_at	0.117	0.0192	-1.2152	BTN2A2
215643_at	0.321	0.102	-1.2145	SEMA3D
203547_at	0.000258	2.67e-06	-1.21421	CD4
210589_s_at	0.167	0.0337	-1.21406	GBAP1
61734_at	0.000547	7.81e-06	-1.21331	RCN3
206221_at	0.212	0.0498	-1.21262	RASA3
209605_at	0.135	0.0243	-1.21194	TST
203815_at	0.198	0.0443	-1.21188	GSTT1
209144_s_at	0.0176	0.0011	-1.2116	CBFA2T2
203764_at	0.0871	0.0123	-1.21091	DLGAP5
208463_at	0.00122	2.56e-05	-1.21064	GABRA4
220360_at	0.315	0.0987	-1.21044	THAP9
211958_at	0.00453	0.000172	-1.21014	IGFBP5
201278_at	9.01e-05	5.99e-07	-1.20911	LOC101926921///DAB2
207307_at	0.147	0.0277	-1.20796	HTR2C
220097_s_at	0.0201	0.00136	-1.20741	TMEM104
215151_at	0.202	0.046	-1.2066	DOCK10
205552_s_at	0.00024	2.41e-06	-1.20635	OAS1
215546_at	0.0708	0.00883	-1.206	PSMD5
201431_s_at	0.00771	0.000346	-1.20558	DPYSL3
211101_x_at	0.152	0.0291	-1.2051	LILRA2
219301_s_at	0.034	0.00292	-1.20507	CNTNAP2
217983_s_at	0.00222	6.19e-05	-1.20443	RNASET2
220965_s_at	0.0907	0.0131	-1.20401	RSPH6A
207496_at	0.0314	0.00253	-1.20248	MS4A2
209397_at	0.00211	5.66e-05	-1.20174	ME2
217050_at	0.161	0.0318	-1.2012	DIAPH2-AS1
208958_at	0.281	0.0815	-1.19878	ERP44
177_at	0.00214	5.86e-05	-1.19819	PLD1
220595_at	0.163	0.0325	-1.19742	PDZRN4
205872_x_at	0.169	0.0344	-1.1961	PDE4DIP
219358_s_at	0.000447	5.82e-06	-1.19559	ADAP2
211959_at	0.0144	0.000816	-1.19557	IGFBP5
222334_at	0.0939	0.0138	-1.19521	LOC101929219///LOC100505650///C1orf186
210329_s_at	0.13	0.0227	-1.19506	SGCD
219700_at	0.0015	3.54e-05	-1.19487	PLXDC1
218055_s_at	0.0869	0.0122	-1.19449	WDR41
220220_at	0.121	0.0202	-1.19427	LRRC37A2///LRRC37A4P
214875_x_at	0.0281	0.00216	-1.19405	APLP2
206334_at	0.0705	0.00878	-1.19334	LIPF
221838_at	0.213	0.0506	-1.19269	KLHL22
221648_s_at	0.00352	0.000121	-1.19219	AGMAT
202411_at	0.0143	0.000805	-1.18849	IFI27
214462_at	0.00601	0.000249	-1.18789	SOCS6
211732_x_at	0.00358	0.000125	-1.18757	HNMT
215077_at	0.144	0.0268	-1.18751	COL3A1
209846_s_at	0.0088	0.000416	-1.1872	BTN3A2
214620_x_at	0.0013	2.86e-05	-1.18694	PAM
213125_at	0.00283	8.91e-05	-1.18676	OLFML2B
203382_s_at	0.0319	0.00262	-1.18543	APOE
207256_at	0.156	0.0302	-1.18462	MBL2
219403_s_at	0.0986	0.0149	-1.18397	HPSE
210330_at	0.0367	0.00327	-1.183	SGCD
211795_s_at	0.0841	0.0116	-1.18236	FYB
207793_s_at	0.197	0.0441	-1.18165	EPB41
201081_s_at	0.0457	0.00453	-1.18114	PIP4K2B
219254_at	0.101	0.0154	-1.18104	OGFOD3
221372_s_at	0.13	0.0226	-1.18009	P2RX2
220330_s_at	0.0219	0.00153	-1.18	SAMSN1
202839_s_at	0.0419	0.00398	-1.17971	NDUFB7
204789_at	0.0739	0.00954	-1.17946	FMNL1
208997_s_at	0.000231	2.24e-06	-1.17899	UCP2
204343_at	0.0458	0.00455	-1.17805	ABCA3
217110_s_at	0.308	0.0953	-1.17792	MUC4
205240_at	0.166	0.0334	-1.17771	GPSM2
217525_at	0.0137	0.000763	-1.17727	OLFML1
204517_at	0.000232	2.26e-06	-1.17658	PPIC
211250_s_at	0.0352	0.00306	-1.17358	SH3BP2
204381_at	0.0201	0.00135	-1.17327	LRP3
220341_s_at	0.126	0.0214	-1.17287	C5orf45
219925_at	0.177	0.0368	-1.17282	ZMYM6
208018_s_at	0.00568	0.000231	-1.17271	HCK
211696_x_at	0.299	0.0904	-1.17226	HBB
211463_at	0.088	0.0124	-1.17188	ZIC4
204501_at	0.000579	8.81e-06	-1.16985	NOV
214719_at	0.00766	0.000342	-1.16853	SLC46A3
AFFX-HUMISGF3A/M97935_MA_at	0.0528	0.00568	-1.16839	STAT1
204675_at	0.0896	0.0128	-1.16742	SRD5A1
219047_s_at	0.0111	0.000562	-1.16714	ZNF668
216883_x_at	0.0834	0.0115	-1.16713	PDE6D
205360_at	0.0317	0.00259	-1.16688	PFDN4
211745_x_at	0.381	0.137	-1.1667	HBA2///HBA1
213489_at	0.0129	0.000698	-1.16509	MAPRE2
214110_s_at	0.036	0.00317	-1.16451	LOC654342///LOC645166
207195_at	0.238	0.061	-1.16369	CNTN6
204018_x_at	0.379	0.136	-1.16363	HBA2///HBA1
210047_at	0.0979	0.0148	-1.16354	SLC11A2
220361_at	0.25	0.0659	-1.16331	IQCH
209458_x_at	0.387	0.142	-1.16308	HBA2///HBA1
206830_at	0.309	0.0958	-1.16258	SLC4A10
205536_at	0.073	0.00931	-1.16045	VAV2
205121_at	0.302	0.0919	-1.1585	SGCB
209237_s_at	0.0159	0.000944	-1.15763	SLC23A2
205195_at	0.098	0.0148	-1.15732	AP1S1
205128_x_at	0.000272	2.87e-06	-1.15732	PTGS1
203904_x_at	0.00988	0.000485	-1.15686	CD82
211284_s_at	0.00505	0.000199	-1.1564	GRN
214064_at	0.163	0.0326	-1.15596	TF
201668_x_at	0.0434	0.00419	-1.15469	MARCKS
204627_s_at	0.299	0.0902	-1.15461	ITGB3
65086_at	0.00583	0.000239	-1.15451	YIPF2
202535_at	0.017	0.00105	-1.15437	FADD
221078_s_at	0.0226	0.00159	-1.1541	CCDC88A
206339_at	0.322	0.103	-1.1535	CARTPT
208712_at	0.00358	0.000124	-1.15332	CCND1
207870_at	0.177	0.037	-1.15326	AKAP9
206145_at	0.184	0.0392	-1.15307	RHAG
211638_at	0.16	0.0314	-1.15294	IGHV4-31///IGHM///IGHG3///IGHG1///IGHD///IGHA2///IGHA1///IGH
221940_at	0.0675	0.00824	-1.15198	RPUSD2
207579_at	0.378	0.136	-1.15172	MAGEB3
219117_s_at	0.00545	0.000218	-1.14921	FKBP11
214321_at	0.0144	0.000816	-1.14874	NOV
208493_at	0.123	0.0207	-1.14852	HOXA11
214104_at	0.132	0.0232	-1.14765	GPR161
210933_s_at	0.0635	0.00751	-1.1473	FSCN1
210690_at	0.331	0.108	-1.14695	KLRC4
218300_at	0.0257	0.00189	-1.14671	PAGR1
210613_s_at	0.0979	0.0147	-1.1466	SYNGR1
222250_s_at	0.229	0.0568	-1.14658	INTS7
212354_at	0.00177	4.4e-05	-1.14654	SULF1
209619_at	0.00123	2.6e-05	-1.14639	CD74
217498_at	0.0793	0.0107	-1.14587	GDF11
216917_s_at	0.303	0.0924	-1.14538	SYCP1
210140_at	0.0963	0.0144	-1.14478	CST7
206249_at	0.108	0.0172	-1.14449	MAP3K13
202890_at	0.25	0.0657	-1.14445	MAP7
204357_s_at	0.017	0.00105	-1.14383	LIMK1
210153_s_at	0.000977	1.89e-05	-1.14379	ME2
204277_s_at	0.037	0.00331	-1.14371	TK2
205085_at	0.0442	0.00431	-1.14357	ORC1
211100_x_at	0.145	0.0269	-1.14342	LILRA2
214761_at	0.000523	7.39e-06	-1.1424	ZNF423
219416_at	0.000464	6.17e-06	-1.14232	SCARA3
221212_x_at	0.403	0.153	-1.14142	PBRM1
204414_at	0.277	0.0793	-1.1412	LARGE1
204531_s_at	0.135	0.0241	-1.14074	BRCA1
215409_at	0.149	0.0283	-1.1405	LPCAT4
219260_s_at	0.274	0.0778	-1.14026	ELP5
214389_at	0.332	0.109	-1.14001	SLC5A12
201722_s_at	0.0025	7.39e-05	-1.13995	GALNT1
221429_x_at	0.107	0.017	-1.13872	TEX13A
206676_at	0.284	0.0829	-1.13826	CEACAM8
213335_s_at	0.111	0.0178	-1.13825	ST3GAL6
205039_s_at	0.00397	0.000143	-1.13741	IKZF1
211772_x_at	0.00821	0.00038	-1.13637	CHRNA3
205090_s_at	0.0759	0.00989	-1.13631	NAGPA
208258_s_at	0.0301	0.00238	-1.13629	GAS2L1
210630_s_at	0.258	0.07	-1.13575	RAD52
205389_s_at	0.0295	0.0023	-1.13552	ANK1
212819_at	0.0211	0.00145	-1.13517	ASB1
202902_s_at	0.067	0.00816	-1.13485	CTSS
203711_s_at	0.0448	0.0044	-1.13471	HIBCH
204344_s_at	0.187	0.0402	-1.13433	SEC23A
215436_at	0.147	0.0275	-1.13385	HSDL2
207728_at	0.0459	0.00458	-1.13322	ATF7IP
201283_s_at	0.108	0.0172	-1.13254	TRAK1
214269_at	0.0561	0.00618	-1.13168	MFSD7
212686_at	0.149	0.0282	-1.1308	PPM1H
206219_s_at	0.00541	0.000216	-1.13043	VAV1
218752_at	0.0911	0.0132	-1.13001	ZMAT5
216575_at	0.285	0.0836	-1.12967
206752_s_at	0.133	0.0238	-1.12951	DFFB
219407_s_at	0.164	0.0326	-1.12936	LAMC3
208792_s_at	0.0127	0.000685	-1.12935	CLU
208273_at	0.202	0.0458	-1.12848	ZNF670-ZNF695///ZNF670///ZNF695
207530_s_at	0.018	0.00115	-1.12787	CDKN2B
210072_at	0.265	0.0734	-1.12771	CCL19
220391_at	0.122	0.0205	-1.12763	ZBTB3
205017_s_at	0.357	0.123	-1.12758	MBNL2
216191_s_at	0.216	0.0516	-1.12758	TRDV3
211102_s_at	0.223	0.0543	-1.12677	LILRA2
215391_at	0.0931	0.0137	-1.12663	MAP1A
210046_s_at	0.00124	2.69e-05	-1.12659	IDH2
58780_s_at	0.00405	0.000148	-1.12577	ARHGEF40
205875_s_at	0.133	0.0236	-1.12458	ATRIP///TREX1
209436_at	0.0261	0.00193	-1.1238	SPON1
220986_s_at	0.131	0.0229	-1.12363	TIGD6
213221_s_at	0.0312	0.00251	-1.12258	SIK2
203814_s_at	0.0239	0.00172	-1.12229	NQO2
219148_at	0.00366	0.000129	-1.12067	PBK
215002_at	0.207	0.0477	-1.1201	NPIPA5///NPIPB5///NPIPB11///NPIPB8///LOC613037///NPIPB4///NPIPB3
220655_at	0.0471	0.00477	-1.1198	TNIP3
204796_at	0.0303	0.00241	-1.11861	EML1
208130_s_at	0.0561	0.00619	-1.11824	TBXAS1
202765_s_at	0.00759	0.000338	-1.11713	FBN1
200636_s_at	0.00311	0.000101	-1.1171	PTPRF
219519_s_at	0.0488	0.00505	-1.11685	SIGLEC1
202139_at	0.000473	6.34e-06	-1.11662	AKR7A2
209879_at	0.0015	3.49e-05	-1.1162	SELPLG
201926_s_at	0.000371	4.4e-06	-1.11608	CD55
214985_at	0.174	0.0358	-1.11555	EXT1
222134_at	0.0783	0.0105	-1.11529	DDO
222171_s_at	0.0361	0.00319	-1.11447	PKNOX2
213790_at	0.114	0.0187	-1.11357	ADAM12
208451_s_at	0.0198	0.00132	-1.11314	C4B_2///C4B///C4A
210429_at	0.206	0.0473	-1.11306	RHD
213934_s_at	0.251	0.0663	-1.11276	ZNF23
213974_at	0.000262	2.73e-06	-1.1127	ADAMTSL3
213854_at	0.0337	0.00287	-1.11149	SYNGR1
207290_at	0.0826	0.0113	-1.11134	PLXNA2
215763_at	0.258	0.0698	-1.11105
208045_at	0.172	0.0353	-1.11064
211552_s_at	0.00881	0.000417	-1.11063	ALDH4A1
213975_s_at	0.0213	0.00147	-1.11051	LYZ
204518_s_at	5.47e-05	3.19e-07	-1.11022	PPIC
205551_at	0.00125	2.71e-05	-1.10964	SV2B
220363_s_at	0.0491	0.0051	-1.10932	ELMO2
210757_x_at	5.23e-05	2.91e-07	-1.10914	LOC101926921///DAB2
206822_s_at	0.0619	0.00721	-1.10837	L3MBTL1
213529_at	0.091	0.0132	-1.10823	ZNF688
217179_x_at	0.0563	0.00622	-1.10821	BMS1P20
209748_at	0.0622	0.00727	-1.10794	SPAST
203729_at	0.00233	6.69e-05	-1.10792	EMP3
214470_at	0.128	0.022	-1.10787	KLRB1
220991_s_at	0.411	0.159	-1.10626	RNF32
212153_at	0.174	0.0359	-1.10623	POGZ
218232_at	0.00799	0.000365	-1.10585	C1QA
219898_at	0.216	0.0514	-1.10573	GPR85
207197_at	0.123	0.0208	-1.10569	ZIC3
204188_s_at	0.0196	0.00131	-1.10542	RARG
219072_at	0.0272	0.00206	-1.10537	BCL7C
217974_at	0.247	0.0644	-1.10536	TM7SF3
217977_at	0.199	0.0448	-1.10526	MSRB1
209301_at	0.23	0.0574	-1.10516	CA2
202855_s_at	0.067	0.00815	-1.10449	MIR6787///SLC16A3
221698_s_at	0.00946	0.000458	-1.10324	CLEC7A
217784_at	0.157	0.0305	-1.10306	YKT6
204638_at	0.0838	0.0116	-1.103	ACP5
218402_s_at	0.079	0.0106	-1.10299	HPS4
213218_at	0.0145	0.00083	-1.10265	ZSCAN26
208123_at	0.218	0.0523	-1.1024	KCNB2
210895_s_at	0.0222	0.00156	-1.10226	CD86
219191_s_at	0.0822	0.0113	-1.10184	BIN2
214136_at	0.154	0.0297	-1.10175	NUDT13
214528_s_at	0.289	0.085	-1.10166	PAX8
204829_s_at	0.00335	0.000113	-1.10147	FOLR2
218748_s_at	0.11	0.0177	-1.10032	EXOC5
218870_at	0.0015	3.55e-05	-1.10029	LOC101928361///ARHGAP15
204146_at	0.262	0.0718	-1.10013	RAD51AP1
210152_at	0.00396	0.000142	-1.10008	LILRB4
205819_at	0.0428	0.00412	-1.09942	MARCO
213595_s_at	0.0442	0.00431	-1.09911	CDC42BPA
208613_s_at	0.0933	0.0137	-1.0988	FLNB
207757_at	0.303	0.0922	-1.09826	ZFP2
201720_s_at	0.0409	0.00381	-1.09761	LAPTM5
200951_s_at	0.293	0.0868	-1.0971	CCND2
221186_at	0.0768	0.0101	-1.09697	LOC100131532
222043_at	0.0185	0.00119	-1.0968	CLU
209470_s_at	0.0985	0.0149	-1.09649	GPM6A
209360_s_at	0.18	0.038	-1.09639	LOC101928269///LOC100506403///RUNX1
205686_s_at	0.0219	0.00153	-1.09598	CD86
217470_at	0.306	0.0939	-1.09587
215371_at	0.154	0.0296	-1.09584	MED27
45714_at	0.00347	0.000119	-1.09407	HCFC1R1
219389_at	0.067	0.00815	-1.09354	SUSD4
205987_at	0.226	0.0557	-1.09248	CD1C
210882_s_at	0.19	0.0415	-1.09181	TRO
205379_at	0.00195	5.03e-05	-1.09179	CBR3
214655_at	0.256	0.0688	-1.09178	GPR6
209437_s_at	0.0673	0.00821	-1.09176	SPON1
213906_at	0.232	0.0583	-1.09148	MYBL1
215294_s_at	0.0253	0.00185	-1.09146	SMARCA1
211781_x_at	0.0587	0.00664	-1.09119
202803_s_at	0.00485	0.000188	-1.09108	ITGB2
207869_s_at	0.167	0.0337	-1.08942	CACNA1G
206404_at	0.256	0.0688	-1.08891	FGF9
49111_at	0.00668	0.000286	-1.08885	ARRB1
211144_x_at	0.0741	0.00957	-1.08876	TARP///TRGV9///TRGC2
221666_s_at	0.000452	5.92e-06	-1.0884	PYCARD
206356_s_at	0.268	0.075	-1.08757	GNAL
208614_s_at	0.00501	0.000197	-1.08724	FLNB
206730_at	0.342	0.114	-1.08702	GRIA3
210553_x_at	0.275	0.0786	-1.08659	LOC100507472///PCSK6
201382_at	0.0961	0.0143	-1.08622	CACYBP
208352_x_at	0.0777	0.0103	-1.08592	ANK1
204189_at	0.0386	0.00351	-1.08547	RARG
201448_at	0.0015	3.54e-05	-1.08545	TIA1
213159_at	0.269	0.0755	-1.08436	PCNX1
AFFX-r2-Bs-lys-M_at	0.224	0.0547	-1.08421
212564_at	0.035	0.00303	-1.08222	KCTD2
207054_at	0.328	0.107	-1.08097	IMPG1
217363_x_at	0.317	0.0998	-1.08067
203532_x_at	0.174	0.0361	-1.08062	CUL5
213498_at	0.135	0.0244	-1.08047	CREB3L1
215913_s_at	0.165	0.0332	-1.08012	GULP1
202434_s_at	0.454	0.189	-1.08	CYP1B1
210559_s_at	0.177	0.0371	-1.07937	CDK1
216298_at	0.175	0.0363	-1.07937	TARP
219861_at	0.102	0.0158	-1.07879	DNAJC17
212980_at	0.0394	0.00361	-1.07854	AHSA2
210525_x_at	0.342	0.115	-1.07759	EFCAB11
215930_s_at	0.134	0.024	-1.07724	CTAGE5
220313_at	0.0388	0.00353	-1.07723	GPR88
201729_s_at	0.0191	0.00126	-1.07702	KIAA0100
220614_s_at	0.157	0.0307	-1.07608	ADGB
221262_s_at	0.0982	0.0148	-1.07547	SLC2A11
217820_s_at	0.00128	2.78e-05	-1.07506	ENAH
220281_at	0.29	0.0855	-1.07429	SLC12A1
214862_x_at	0.282	0.0819	-1.07384	TET1
221810_at	0.134	0.0239	-1.07291	RAB15
219875_s_at	0.383	0.139	-1.0729	DESI2
211062_s_at	0.147	0.0277	-1.07244	GPR78///CPZ
206254_at	0.283	0.0825	-1.07232	EGF
208061_at	0.336	0.111	-1.07211
216528_at	0.0801	0.0109	-1.07159
207744_at	0.256	0.0688	-1.07097
218019_s_at	0.00057	8.59e-06	-1.07062	PDXK
213461_at	0.0719	0.00912	-1.07042	NUDT21
216148_at	0.145	0.0271	-1.07031
215559_at	0.198	0.0442	-1.06927	LOC101930322///ABCC6
219334_s_at	0.237	0.0604	-1.06862	NABP1
204210_s_at	0.326	0.106	-1.06828	PCYT1A
201105_at	0.000572	8.65e-06	-1.06824	LGALS1
209466_x_at	0.0204	0.00139	-1.06784	PTN
210972_x_at	0.000547	7.81e-06	-1.06669	TRAC///TRAJ17///TRAV20///TRDV2
204730_at	0.0467	0.00471	-1.06538	RIMS3
204425_at	0.0734	0.00942	-1.06494	ARHGAP4
220162_s_at	0.0275	0.00208	-1.06465	DNLZ///CARD9
220121_at	0.168	0.034	-1.06448	LINS1
220345_at	0.433	0.173	-1.06446	LRRTM4
214642_x_at	0.276	0.0789	-1.06385	MAGEA10-MAGEA5///MAGEA5
31874_at	0.000452	5.95e-06	-1.06373	GAS2L1
202820_at	0.00125	2.72e-05	-1.06364	AHR
204240_s_at	0.132	0.0233	-1.06258	SMC2
222218_s_at	0.0208	0.00142	-1.06163	PILRA
221573_at	0.0984	0.0149	-1.06085	C7orf25///PSMA2
213059_at	0.213	0.0505	-1.06061	CREB3L1
208353_x_at	0.133	0.0235	-1.06056	ANK1
209131_s_at	0.211	0.0497	-1.05984	SNAP23
219340_s_at	0.0159	0.00095	-1.05926	CLN8
207286_at	0.349	0.119	-1.0587	CEP135
218986_s_at	0.00335	0.000112	-1.05854	DDX60
213625_at	0.032	0.00264	-1.05803	ZKSCAN4
215080_s_at	0.133	0.0236	-1.05794	AGAP2
205907_s_at	0.269	0.0753	-1.05775	OMD
211367_s_at	0.0452	0.00445	-1.05712	CASP1
215316_at	0.448	0.184	-1.05612
216364_s_at	0.149	0.0283	-1.05605	AFF2
205016_at	0.0909	0.0132	-1.05595	TGFA
204452_s_at	0.00553	0.000223	-1.05547	FZD1
209876_at	0.238	0.0605	-1.0543	GIT2
217105_at	0.348	0.118	-1.05417
215924_at	0.422	0.166	-1.05373
219978_s_at	0.0804	0.0109	-1.05339	NUSAP1
216963_s_at	0.0496	0.00519	-1.05333	GAP43
217599_s_at	0.119	0.0198	-1.05329	MDFIC
219482_at	0.218	0.0523	-1.05249	SETD4
209223_at	0.215	0.0514	-1.05222	NDUFA2
207714_s_at	0.255	0.0686	-1.05222	SERPINH1
219054_at	0.0541	0.0059	-1.05205	NPR3
203360_s_at	0.00475	0.000183	-1.05176	GJA9-MYCBP///GJA9///MYCBP
206021_at	0.289	0.085	-1.05158	SCAND2P
216733_s_at	0.00418	0.000154	-1.05129	GATM
211775_x_at	0.228	0.0566	-1.05125
216782_at	0.0487	0.00503	-1.05116
216651_s_at	0.0304	0.00242	-1.04991	GAD2
213355_at	0.117	0.0192	-1.04915	ST3GAL6
208422_at	0.0991	0.015	-1.04906	MSR1
207550_at	0.206	0.0473	-1.04869	MPL
220328_at	0.177	0.0369	-1.04763	PHC3
210390_s_at	0.253	0.0676	-1.04728	CCL15-CCL14///CCL15
204070_at	0.0128	0.000693	-1.0468	RARRES3
213248_at	0.00206	5.42e-05	-1.04652	LOC730101
221290_s_at	0.0278	0.00213	-1.04549	MUM1
219745_at	0.0117	0.000612	-1.04538	MFSD13A
206367_at	0.111	0.018	-1.04431	REN
216971_s_at	0.0804	0.0109	-1.04363	PLEC
215273_s_at	0.0341	0.00293	-1.0426	TADA3
220190_s_at	0.392	0.145	-1.04134	STON1-GTF2A1L///GTF2A1L
203481_at	0.0355	0.0031	-1.04131	SLF2
206409_at	0.121	0.0203	-1.04033	TIAM1
217665_at	0.16	0.0314	-1.03973	ZNF813
221261_x_at	0.259	0.07	-1.03939	SNORA11E///SNORA11D///MAGED4///MAGED4B
212647_at	0.045	0.00443	-1.03919	RRAS
213725_x_at	0.0111	0.000569	-1.03918	XYLT1
207539_s_at	0.184	0.0394	-1.0387	IL4
210372_s_at	0.00766	0.000342	-1.03854	TPD52L1
216291_at	0.244	0.0631	-1.03818	ZNF440
203294_s_at	0.212	0.0498	-1.03772	LMAN1
220911_s_at	0.0608	0.00702	-1.03771	NYNRIN
217513_at	0.0538	0.00583	-1.03727	MILR1
216186_at	0.0818	0.0112	-1.03648
215363_x_at	0.218	0.0525	-1.03603	FOLH1B///FOLH1
215310_at	0.132	0.0234	-1.03597	APC
219534_x_at	0.116	0.019	-1.03596	CDKN1C
207800_at	0.121	0.0204	-1.03585	AKAP5
206615_s_at	0.209	0.0486	-1.03554	ADAM22
214738_s_at	0.253	0.0672	-1.03549	NEK9
212347_x_at	0.0686	0.00844	-1.03508	MIR4800///MXD4
214820_at	0.133	0.0236	-1.03442	BRWD1
204150_at	0.000706	1.17e-05	-1.0342	STAB1
210644_s_at	0.00571	0.000233	-1.03361	LAIR1
1438_at	0.0582	0.00656	-1.03331	EPHB3
201724_s_at	0.00225	6.34e-05	-1.0317	GALNT1
218783_at	0.362	0.126	-1.0316	INTS7
205568_at	0.382	0.138	-1.03148	AQP9
216170_at	0.132	0.0233	-1.03144
205336_at	0.0398	0.00367	-1.03052	PVALB
AFFX-r2-Bs-lys-3_at	0.353	0.121	-1.02986
212484_at	0.0605	0.00697	-1.02892	FAM89B
220766_at	0.0508	0.00538	-1.02867	BTG4
219922_s_at	0.0145	0.000832	-1.02866	LTBP3
215039_at	0.0142	0.000797	-1.02824	LINC01140
212217_at	0.00494	0.000193	-1.02822	PREPL
215813_s_at	0.00049	6.69e-06	-1.02815	PTGS1
207087_x_at	0.0961	0.0143	-1.02783	ANK1
219905_at	0.0882	0.0125	-1.02774	ERMAP
215736_at	0.191	0.0416	-1.02737	KCNV1
221746_at	0.21	0.049	-1.02641	UBL4A
201743_at	0.0312	0.00251	-1.02569	CD14
201004_at	0.000968	1.87e-05	-1.02508	SSR4
212473_s_at	0.00432	0.000161	-1.02499	MICAL2
211138_s_at	0.00943	0.000455	-1.02487	KMO
221146_at	0.133	0.0236	-1.02487
218112_at	0.0164	0.000992	-1.02475	MRPS34
216386_at	0.0982	0.0148	-1.02468	LOC220077
212392_s_at	0.217	0.0521	-1.02387	LOC101930416///LOC101929792///LOC100996724///PDE4DIP
203558_at	0.125	0.0214	-1.02354	CUL7
218718_at	0.0145	0.000832	-1.02317	PDGFC
208002_s_at	0.00163	3.95e-05	-1.02313	ACOT7
200678_x_at	0.0082	0.000379	-1.023	GRN
204293_at	0.148	0.0281	-1.02292	SGSH
213727_x_at	0.0558	0.00613	-1.02285	MPPE1
210942_s_at	0.0236	0.00169	-1.02242	ST3GAL6
209327_s_at	0.107	0.017	-1.02221	NOP16
211782_at	0.392	0.145	-1.02185	IDS
207611_at	0.207	0.0477	-1.02177	HIST1H2BL
202707_at	0.0669	0.00811	-1.02128	UMPS
202589_at	0.00281	8.81e-05	-1.02127	TYMS
209729_at	0.00199	5.17e-05	-1.02102	GAS2L1
204439_at	0.267	0.0742	-1.02054	IFI44L
204320_at	0.369	0.13	-1.02	COL11A1
202906_s_at	0.101	0.0154	-1.01966	NBN
204654_s_at	0.213	0.0505	-1.01956	TFAP2A
213339_at	0.0854	0.0119	-1.01925	TP73-AS1
201950_x_at	5.82e-05	3.45e-07	-1.01849	CAPZB
209770_at	0.00257	7.76e-05	-1.01824	BTN3A1
217306_at	0.213	0.0505	-1.01817
220022_at	0.239	0.0614	-1.01813	ZNF334
207273_at	0.253	0.0673	-1.01754
220129_at	0.251	0.0665	-1.01737	CCDC169-SOHLH2///SOHLH2
213036_x_at	0.0509	0.0054	-1.01716	ATP2A3
212806_at	0.0113	0.000583	-1.01706	PRUNE2
212062_at	0.0306	0.00244	-1.01702	ATP9A
207091_at	0.0619	0.00721	-1.01644	P2RX7
221085_at	0.0209	0.00143	-1.01643	TNFSF15
215315_at	0.306	0.0938	-1.0162	ZNF549
205312_at	0.0677	0.00829	-1.01569	SPI1
212873_at	0.067	0.00813	-1.01569	ARHGAP45
205948_at	0.151	0.029	-1.01549	PTPRT
203264_s_at	0.0148	0.000856	-1.0147	ARHGEF9
203979_at	0.246	0.064	-1.01463	CYP27A1
215081_at	0.261	0.0716	-1.01404	KIAA1024
207651_at	0.13	0.0226	-1.01391	GPR171
214711_at	0.212	0.0497	-1.01387	GATC
213262_at	0.0015	3.58e-05	-1.01312	SACS
203158_s_at	0.0758	0.00987	-1.0129	GLS
204797_s_at	0.00323	0.000107	-1.01256	EML1
209541_at	0.0719	0.00907	-1.01192	IGF1
213539_at	0.00696	0.000305	-1.01181	CD3D
209905_at	0.407	0.156	-1.01149	HOXA10-HOXA9///MIR196B///HOXA9
219799_s_at	0.000347	4.03e-06	-1.0112	DHRS9
210862_s_at	0.212	0.05	-1.01001	SARDH
213309_at	0.108	0.0172	-1.00954	PLCL2
217528_at	0.377	0.135	-1.00938	CLCA2
220254_at	0.365	0.128	-1.00923	LRP12
219714_s_at	0.105	0.0165	-1.00921	CACNA2D3
213056_at	0.00265	8.12e-05	-1.00869	FRMD4B
217235_x_at	0.0272	0.00206	-1.00831	IGLL5
217516_x_at	0.0111	0.000566	-1.00823	ARVCF
221878_at	0.0593	0.00674	-1.00777	C2orf68
211622_s_at	0.179	0.0375	-1.00658	ARF3
221731_x_at	0.0176	0.0011	-1.00649	VCAN
201664_at	0.00222	6.23e-05	-1.00581	SMC4
210959_s_at	0.0698	0.00865	-1.00529	SRD5A1
201719_s_at	0.00035	4.1e-06	-1.00481	EPB41L2
207522_s_at	0.167	0.0338	-1.00472	ATP2A3
211190_x_at	0.0353	0.00307	-1.00338	CD84
217984_at	0.000501	6.97e-06	-1.00321	RNASET2
206198_s_at	0.467	0.2	-1.00246	CEACAM7
209000_s_at	0.0939	0.0138	-1.00169	2022-09-08
216064_s_at	0.0155	0.000917	-1.00149	AGA
209780_at	0.00231	6.57e-05	-1.00131	PHTF2
211330_s_at	0.0106	0.00053	-1.00068	HFE
209591_s_at	0.0886	0.0126	-1.00049	BMP7
214615_at	0.437	0.176	-1.00042	P2RY10
220216_at	0.14	0.0256	-1.0004	C8orf44
215035_at	0.0792	0.0107	-1.00028	IGLV6-57
216373_at	0.294	0.0874	1.00161	TAPT1
213742_at	0.0351	0.00304	1.00224	SRSF11
219957_at	0.205	0.047	1.00248	RUFY2
216603_at	0.555	0.272	1.00251	SLC7A8
216622_at	0.0716	0.00902	1.00273	LAMB4
214133_at	0.194	0.0427	1.00354	MUC6
202995_s_at	0.0145	0.00083	1.00379	FBLN1
204347_at	0.0111	0.000565	1.00442	LOC100507855///AK4
208027_s_at	0.316	0.0993	1.00608	TLL2
218238_at	0.00266	8.15e-05	1.00753	GTPBP4
211619_s_at	0.0503	0.00528	1.00754	ALPPL2///ALPP
216448_at	0.296	0.0889	1.00909
212240_s_at	0.0771	0.0102	1.00977	PIK3R1
218239_s_at	0.00135	3.04e-05	1.01173	GTPBP4
206988_at	0.0914	0.0133	1.01302	CCL25
208896_at	0.00109	2.2e-05	1.01309	DDX18
205870_at	0.0778	0.0103	1.01322	BDKRB2
222152_at	0.224	0.0548	1.01412	PDCD6
200768_s_at	0.0135	0.000743	1.01536	MAT2A
210190_at	0.249	0.0655	1.01543	STX11
219773_at	0.0284	0.00219	1.01626	NOX4
204468_s_at	0.573	0.29	1.0165	TIE1
219682_s_at	0.385	0.14	1.0168	TBX3
218860_at	0.0925	0.0135	1.01756	NOC4L
202600_s_at	0.161	0.0317	1.01771	NRIP1
201694_s_at	0.00397	0.000143	1.0182	EGR1
212249_at	0.126	0.0215	1.01836	PIK3R1
218678_at	0.0303	0.00241	1.0207	NES
222024_s_at	0.0189	0.00124	1.02072	AKAP13
209736_at	0.0529	0.00569	1.02197	SOX13
213943_at	0.0287	0.00222	1.02268	TWIST1
218237_s_at	0.00181	4.59e-05	1.0229	SLC38A1
211104_s_at	0.0979	0.0148	1.02296	MYO7A
204330_s_at	0.208	0.0483	1.02384	MRPS12
201565_s_at	0.0188	0.00123	1.02534	ID2
203373_at	0.00471	0.000181	1.02563	SOCS2
220351_at	0.374	0.133	1.02681	ACKR4
217985_s_at	0.00696	0.000304	1.02773	BAZ1A
203037_s_at	0.000747	1.29e-05	1.02869	MTSS1
213247_at	0.00203	5.32e-05	1.02912	SVEP1
215663_at	0.315	0.0989	1.03052	MBNL1
204257_at	0.00747	0.000332	1.03115	FADS3
218696_at	0.00649	0.000275	1.03259	EIF2AK3
210524_x_at	0.00438	0.000164	1.03278
209980_s_at	0.179	0.0377	1.03391	MIR6778///SHMT1
211103_at	0.0605	0.00697	1.0343	MYO7A
214920_at	0.00436	0.000163	1.03465	THSD7A
202163_s_at	0.0219	0.00153	1.03477	CNOT8
205257_s_at	0.042	0.00401	1.03689	AMPH
221106_at	0.15	0.0286	1.03915	SLC22A17
214873_at	0.268	0.0746	1.03996	LRP5L
206055_s_at	0.032	0.00265	1.04047	SNRPA1
201009_s_at	0.0931	0.0137	1.0405	TXNIP
203023_at	0.00786	0.000356	1.04083	NOP16
206699_x_at	0.223	0.0544	1.04191	NPAS1
212434_at	0.000129	9.69e-07	1.04216	GRPEL1
200914_x_at	0.0615	0.00714	1.04291	KTN1
209454_s_at	0.071	0.00887	1.04346	TEAD3
202935_s_at	0.0419	0.00399	1.04502	SOX9
210513_s_at	0.0397	0.00366	1.04566	VEGFA
202994_s_at	0.0128	0.000686	1.04566	FBLN1
219948_x_at	0.585	0.301	1.04578	UGT2A3
214455_at	0.128	0.022	1.04657	HIST1H2BC///HIST1H2BI///HIST1H2BE///HIST1H2BF///HIST1H2BG
201170_s_at	0.0601	0.00688	1.04727	BHLHE40
202704_at	0.0286	0.00221	1.04803	TOB1
201810_s_at	0.0174	0.00109	1.04805	SH3BP5
205748_s_at	0.138	0.025	1.04875	RNF126
219453_at	0.157	0.0307	1.0491	KLHL36
201324_at	0.00129	2.84e-05	1.04925	EMP1
205451_at	0.012	0.000637	1.04995	FOXO4
205108_s_at	0.0166	0.00101	1.05091	APOB
207737_at	0.4	0.151	1.05142
219582_at	0.0015	3.52e-05	1.05223	OGFRL1
217631_at	0.147	0.0277	1.05327	GTPBP4
214960_at	0.18	0.0379	1.05382	API5
212227_x_at	0.000565	8.34e-06	1.05706	EIF1
220667_at	0.0979	0.0148	1.05707	USP49
203500_at	0.0211	0.00144	1.05817	GCDH
214507_s_at	0.199	0.0449	1.05997	EXOSC2
222315_at	0.271	0.0764	1.06082	LOC100996756
222379_at	0.0132	0.000719	1.06215	KCNE4
210837_s_at	0.00974	0.000475	1.06233	PDE4D
207101_at	0.124	0.021	1.0627	VAMP1
201024_x_at	0.0277	0.00211	1.06372	EIF5B
207978_s_at	0.142	0.0261	1.06437	NR4A3
220370_s_at	0.0631	0.00744	1.06496	USP36
213931_at	0.0135	0.000742	1.06527	ID2B///ID2
210175_at	0.0938	0.0138	1.06589	GCFC2
211372_s_at	0.295	0.0883	1.06679	IL1R2
220123_at	0.397	0.149	1.06739	SLC35F5
203313_s_at	0.000205	1.78e-06	1.06742	TGIF1
209446_s_at	0.285	0.0835	1.06751
208854_s_at	0.00145	3.35e-05	1.06923	STK24
222142_at	0.18	0.0379	1.06948	CYLD
216062_at	0.0775	0.0103	1.0698
210479_s_at	0.00796	0.000363	1.06991	RORA
213813_x_at	0.195	0.0432	1.07002
219129_s_at	0.176	0.0366	1.07076	SAP30L
215009_s_at	0.000501	6.96e-06	1.07098	THAP9-AS1
200648_s_at	0.242	0.0624	1.07126	GLUL
209357_at	0.0315	0.00257	1.07156	CITED2
211840_s_at	0.226	0.0554	1.07443	PDE4D
210802_s_at	0.0626	0.00734	1.07449	DIMT1
205591_at	0.0262	0.00194	1.07557	OLFM1
208070_s_at	0.00662	0.000282	1.07591	REV3L
204940_at	0.0643	0.00765	1.07593	PLN
205067_at	0.00334	0.000111	1.07598	IL1B
203986_at	0.0143	0.000805	1.07639	FAM47E-STBD1///FAM47E///STBD1
212762_s_at	0.00364	0.000128	1.0765	TCF7L2
214600_at	0.193	0.0425	1.07685	TEAD1
209706_at	0.0191	0.00126	1.07866	NKX3-1
211176_s_at	0.0296	0.00231	1.08039	PAX4
212758_s_at	0.149	0.0283	1.08183	ZEB1
210772_at	0.274	0.0781	1.08395	FPR2
211944_at	0.0219	0.00153	1.08519	PRRC2C
221846_s_at	0.0771	0.0102	1.08638	CASKIN2
211162_x_at	0.34	0.114	1.08645	SCD
218062_x_at	0.00459	0.000175	1.08672	CDC42EP4
220276_at	0.306	0.0942	1.08746	RERGL
206277_at	0.104	0.0162	1.08799	P2RY2
206391_at	0.338	0.113	1.08828	RARRES1
214091_s_at	0.00436	0.000163	1.08981	GPX3
201377_at	0.00418	0.000154	1.09057	UBAP2L
221163_s_at	0.0459	0.00459	1.09113	MLXIPL
213910_at	0.331	0.109	1.09123	IGFBP7
209294_x_at	0.172	0.0352	1.09141	TNFRSF10B
215760_s_at	0.217	0.0518	1.09237	SBNO2
205492_s_at	0.0151	0.000886	1.09357	DPYSL4
219437_s_at	0.186	0.0399	1.09498	ANKRD11
206546_at	0.179	0.0377	1.09696	SYCP2
220576_at	0.0886	0.0126	1.09776	PGAP1
203871_at	0.131	0.0228	1.09861	SENP3
214153_at	0.253	0.0675	1.10085	ELOVL5
216124_at	0.174	0.0361	1.10087
212190_at	0.143	0.0266	1.10162	SERPINE2
215322_at	0.0335	0.00283	1.102	LONRF1
211126_s_at	0.0134	0.000736	1.10335	CSRP2
214344_at	0.087	0.0122	1.10376	LINC00950
216147_at	0.332	0.109	1.10404
203918_at	0.116	0.0191	1.10432	PCDH1
203887_s_at	0.0538	0.00584	1.10649	THBD
219998_at	0.072	0.00913	1.10687	LGALSL
221009_s_at	0.235	0.0595	1.11094	ANGPTL4
200919_at	0.000406	4.94e-06	1.11179	PHC2
212130_x_at	0.000172	1.45e-06	1.11435	EIF1
218532_s_at	0.00364	0.000128	1.11448	FAM134B
208753_s_at	0.000312	3.52e-06	1.11487	NAP1L1
208301_at	0.193	0.0423	1.1162
216621_at	0.283	0.0824	1.11622
221123_x_at	0.0215	0.00149	1.11631	FBXO16///ZNF395
214011_s_at	0.0453	0.00448	1.11818	NOP16
204087_s_at	0.00639	0.000269	1.12054	SLC5A6
219150_s_at	0.13	0.0225	1.12076	ADAP1
203662_s_at	0.264	0.0731	1.12342	TMOD1
207287_at	0.00745	0.00033	1.1236	BIN3-IT1
213082_s_at	0.097	0.0145	1.12547	SLC35D2
207547_s_at	0.0765	0.01	1.12599	FAM107A
205404_at	0.00131	2.93e-05	1.12611	HSD11B1
215203_at	0.06	0.00685	1.12635	GOLGA4
41644_at	0.00822	0.000382	1.12735	SASH1
201235_s_at	0.00248	7.23e-05	1.12867	BTG2
215534_at	0.0306	0.00244	1.12876
204881_s_at	0.0891	0.0127	1.12965	UGCG
218980_at	0.164	0.033	1.13019	FHOD3
213131_at	0.00335	0.000113	1.13132	OLFM1
201496_x_at	0.113	0.0185	1.13236	MYH11
201497_x_at	0.0725	0.00923	1.13269	MYH11
202021_x_at	0.00021	1.88e-06	1.1341	EIF1
215033_at	0.228	0.0565	1.13448	TM4SF1
222155_s_at	0.261	0.0713	1.13461	SLC52A2
207113_s_at	0.258	0.0696	1.1374	TNF
201368_at	0.0013	2.89e-05	1.13788	ZFP36L2
221989_at	0.00356	0.000123	1.13806	SNORA70///RPL10
213998_s_at	0.265	0.0734	1.13825	DDX17
209939_x_at	0.000298	3.27e-06	1.13935	CFLAR
219355_at	0.0394	0.0036	1.14143	CXorf57
209674_at	0.0198	0.00133	1.14166	CRY1
219228_at	0.00179	4.53e-05	1.14252	ZNF331
49452_at	0.064	0.00759	1.14288	ACACB
213418_at	0.035	0.00304	1.14401	HSPA6
204801_s_at	0.0961	0.0143	1.14403	DHRS12
206479_at	0.279	0.0806	1.14462	TRPM1
211726_s_at	0.0338	0.00288	1.14531	FMO2
212233_at	0.00258	7.81e-05	1.14591	MAP1B
214721_x_at	0.00679	0.000294	1.14632	CDC42EP4
216022_at	0.208	0.0483	1.14632
200777_s_at	0.00236	6.76e-05	1.14639	BZW1
213935_at	0.0146	0.00084	1.14713	ABHD5
214313_s_at	0.156	0.0303	1.14808	EIF5B
203628_at	0.153	0.0293	1.14914	IGF1R
220170_at	0.00669	0.000287	1.14957	FHL5
209567_at	0.00451	0.00017	1.14989	RRS1
206029_at	0.171	0.035	1.15044	ANKRD1
205602_x_at	0.0309	0.00248	1.15057	PSG7
203752_s_at	0.000444	5.68e-06	1.1508	JUND
212951_at	0.0299	0.00235	1.15195	ADGRF5
209062_x_at	0.0276	0.0021	1.15548	NCOA3
205357_s_at	0.0141	0.00079	1.15573	AGTR1
212218_s_at	0.0217	0.00151	1.15582	FASN
203938_s_at	0.0655	0.00786	1.15653	TAF1C
203888_at	0.127	0.0217	1.15677	THBD
210001_s_at	0.0196	0.0013	1.157	SOCS1
201328_at	0.00164	3.98e-05	1.15747	ETS2
215447_at	0.0314	0.00255	1.15921
219237_s_at	0.189	0.041	1.15947	DNAJB14
215635_at	0.267	0.0745	1.16045
204042_at	0.00113	2.33e-05	1.16099	WASF3
201566_x_at	0.0385	0.0035	1.16151	ID2
208707_at	0.00134	3.01e-05	1.16211	EIF5
213908_at	0.00922	0.000442	1.16248	WHAMMP2///WHAMMP3
200798_x_at	0.0011	2.23e-05	1.16336	MCL1
216465_at	0.0314	0.00254	1.16361
212966_at	0.129	0.0223	1.16414	HIC2
221765_at	0.0468	0.00472	1.16688	UGCG
201787_at	0.0113	0.000582	1.16702	FBLN1
209825_s_at	0.032	0.00264	1.16992	MIR3658///UCK2
218205_s_at	0.00413	0.000151	1.17017	MKNK2
218280_x_at	0.0014	3.23e-05	1.17031	HIST2H2AA4///HIST2H2AA3
213371_at	0.0036	0.000126	1.17092	LDB3
203108_at	0.122	0.0206	1.17493	GPRC5A
205214_at	0.0599	0.00685	1.17547	STK17B
216422_at	0.0173	0.00107	1.17705
218510_x_at	0.00486	0.000189	1.17726	FAM134B
204103_at	0.00332	0.000111	1.17846	CCL4
220983_s_at	0.202	0.0459	1.1786	MIR612///NEAT1
207000_s_at	0.0165	0.001	1.18048	PPP3CC
207535_s_at	0.0134	0.000734	1.18213	NFKB2
212705_x_at	0.0591	0.00671	1.18389	PNPLA2
204435_at	0.135	0.0243	1.18413	NUP58
221986_s_at	0.209	0.0485	1.18435	KLHL24
205603_s_at	0.00103	2.04e-05	1.18461	DIAPH2
212538_at	0.0144	0.000814	1.18568	DOCK9
221919_at	0.0199	0.00133	1.18622	HNRNPA1
212620_at	0.131	0.0231	1.18661	ZNF609
207492_at	0.0956	0.0142	1.18683	NGLY1
209795_at	0.0135	0.00075	1.18699	CD69
208962_s_at	0.0272	0.00206	1.18728	MIR1908///FADS1
212935_at	0.138	0.0251	1.18764	MCF2L
209184_s_at	0.000747	1.3e-05	1.1884	IRS2
219677_at	0.00719	0.000317	1.18846	SPSB1
214405_at	0.192	0.042	1.19069
200749_at	0.000724	1.23e-05	1.19313	RAN
222293_at	0.0305	0.00243	1.19338	CADM4
204376_at	0.112	0.0181	1.19522	DCAF1
213792_s_at	0.00894	0.000425	1.19561	INSR
219697_at	0.019	0.00124	1.1965	HS3ST2
207332_s_at	0.0274	0.00208	1.19709	TFRC
220244_at	0.00357	0.000124	1.19892	LINC00312
220728_at	0.0942	0.0139	1.20165
202207_at	0.000926	1.75e-05	1.20204	ARL4C
207030_s_at	0.0125	0.000668	1.20451	CSRP2
205548_s_at	5.14e-05	2.81e-07	1.20564	BTG3
211969_at	0.00255	7.7e-05	1.20802	HSP90AA1
216109_at	0.13	0.0225	1.20899	MED13L
213638_at	0.0185	0.0012	1.20943	PHACTR1
205767_at	0.109	0.0174	1.21065	EREG
40560_at	0.0555	0.00609	1.21221	TBX2
205952_at	0.0601	0.00691	1.21232	KCNK3
202007_at	0.00457	0.000174	1.21505	NID1
201325_s_at	0.00059	9.08e-06	1.21625	EMP1
217626_at	0.11	0.0178	1.21771	AKR1C1
205141_at	0.0446	0.00437	1.2189	ANG
203438_at	0.104	0.0162	1.22049	STC2
210693_at	0.0769	0.0101	1.22281	SPPL2B
209487_at	0.000216	1.98e-06	1.22519	RBPMS
213225_at	0.017	0.00105	1.22615	PPM1B
212859_x_at	0.000355	4.19e-06	1.22712	MT1E
222309_at	0.00899	0.000429	1.22813	C6orf62
205582_s_at	0.0468	0.00473	1.22845	GGT5
204258_at	0.00289	9.14e-05	1.23041	CHD1
205041_s_at	0.065	0.00777	1.23081	ORM2///ORM1
202102_s_at	0.0314	0.00255	1.23092	BRD4
204958_at	0.0689	0.00848	1.23182	PLK3
216847_at	0.071	0.00889	1.23292
205627_at	0.0921	0.0134	1.23574	CDA
206069_s_at	0.165	0.0333	1.23632	ACADL
205083_at	0.00405	0.000147	1.23652	AOX1
200831_s_at	0.183	0.0389	1.23699	SCD
214314_s_at	0.0303	0.0024	1.23794	EIF5B
214449_s_at	0.00366	0.000129	1.23825	RHOQ
208610_s_at	0.0422	0.00404	1.23836	SRRM2
211948_x_at	0.0631	0.00742	1.24044	PRRC2C
209211_at	0.00427	0.000158	1.24274	KLF5
219448_at	0.0228	0.00161	1.24347	TMEM70
210172_at	0.0419	0.004	1.24485	SF1
218706_s_at	0.0459	0.00458	1.24536	GRAMD3
203852_s_at	0.00502	0.000198	1.24663	SMN2///SMN1
215311_at	0.104	0.0161	1.24911	NTRK3
213718_at	0.0662	0.00801	1.24919	RBM14-RBM4///RBM4
31637_s_at	0.0483	0.00497	1.24952	NR1D1///THRA
210971_s_at	0.23	0.0573	1.25128	ARNTL
204351_at	0.115	0.0188	1.25297	S100P
203742_s_at	0.0133	0.000727	1.25364	LOC732360///TDG
219414_at	0.0851	0.0118	1.2545	CLSTN2
202162_s_at	0.00432	0.00016	1.25481	CNOT8
218000_s_at	0.272	0.0769	1.25483	PHLDA1
213497_at	0.00011	8.16e-07	1.25703	ABTB2
204840_s_at	0.375	0.134	1.25765	EEA1
213281_at	0.0185	0.00119	1.25963	JUN
212501_at	0.000141	1.07e-06	1.26212	CEBPB
214917_at	0.129	0.0223	1.26364	PRKAA1
216027_at	0.106	0.0166	1.26398	TMX4
204535_s_at	0.0181	0.00116	1.2645	REST
210664_s_at	0.00695	0.000303	1.26496	TFPI
212724_at	4.02e-05	1.91e-07	1.26532	RND3
219158_s_at	0.145	0.0269	1.26607	NAA15
212290_at	0.0704	0.00875	1.26768	SLC7A1
215411_s_at	0.0143	0.000804	1.26969	TRAF3IP2
209325_s_at	0.00668	0.000286	1.27067	RGS16
206932_at	0.0579	0.00649	1.27083	CH25H
216056_at	0.13	0.0226	1.27141	CD44
221526_x_at	0.00267	8.25e-05	1.27181	PARD3
39548_at	0.000722	1.22e-05	1.27192	NPAS2
209167_at	0.298	0.0897	1.27283	GPM6B
220464_at	0.0538	0.00583	1.27289	MCF2L
202286_s_at	0.0318	0.0026	1.27383	TACSTD2
204900_x_at	0.0015	3.55e-05	1.27456	SAP30
204015_s_at	0.0768	0.0101	1.27465	DUSP4
218225_at	0.102	0.0157	1.27679	ECSIT
206561_s_at	0.0416	0.00391	1.27684	AKR1B10
202464_s_at	0.0155	0.000915	1.27836	PFKFB3
221872_at	0.0633	0.00748	1.27901	RARRES1
213712_at	0.108	0.0172	1.27989	ELOVL2
201983_s_at	0.0344	0.00297	1.28104	EGFR
219531_at	0.0135	0.000748	1.28206	CEP72
208581_x_at	0.00146	3.39e-05	1.28215	MT1X
217399_s_at	0.251	0.0662	1.28372	FOXO3B///FOXO3
218245_at	0.00173	4.28e-05	1.28541	TSKU
203951_at	0.0503	0.0053	1.28633	CNN1
210717_at	0.105	0.0164	1.2878
203717_at	0.115	0.0189	1.28785	DPP4
215907_at	0.0879	0.0124	1.28883
213134_x_at	3.81e-05	1.69e-07	1.2898	BTG3
201939_at	0.0107	0.000532	1.29093	PLK2
222023_at	0.0181	0.00116	1.29096	AKAP13
221477_s_at	0.00768	0.000344	1.2925	LOC100129518///SOD2
215607_x_at	0.0252	0.00184	1.29311
205020_s_at	0.00297	9.47e-05	1.2995	ARL4A
214004_s_at	0.012	0.000631	1.30164	VGLL4
220855_at	0.102	0.0158	1.30166	CLTC-IT1
214814_at	0.0121	0.00064	1.30221	YTHDC1
217996_at	0.00617	0.000257	1.30221	PHLDA1
211578_s_at	0.0315	0.00256	1.30294	RPS6KB1
207703_at	0.195	0.0433	1.30517	NLGN4Y
210094_s_at	0.0035	0.00012	1.30554	PARD3
209652_s_at	0.108	0.0171	1.31158	PGF
215956_at	0.065	0.00776	1.31437
208177_at	0.113	0.0183	1.3174	SLC34A1
208886_at	0.0281	0.00216	1.31886	H1F0
210461_s_at	0.000902	1.66e-05	1.32034	ABLIM1
200921_s_at	0.000252	2.57e-06	1.32064	BTG1
205809_s_at	0.101	0.0155	1.32074	WASL
203479_s_at	0.0314	0.00255	1.32409	OTUD4
222310_at	0.00988	0.000486	1.32771	SCAF4
208900_s_at	0.0846	0.0117	1.3279	TOP1
218936_s_at	3.91e-05	1.78e-07	1.32868	CCDC59
206835_at	0.133	0.0236	1.32899	STATH
209398_at	0.000849	1.52e-05	1.32955	HIST1H1C
213988_s_at	0.0025	7.38e-05	1.3309	SAT1
212558_at	0.00248	7.21e-05	1.33277	SPRY1
207317_s_at	0.0882	0.0125	1.33438	CASQ2
215592_at	0.0528	0.00567	1.33446
204154_at	0.0386	0.00352	1.33454	CDO1
207001_x_at	0.256	0.069	1.3354	TSC22D3
205190_at	0.0753	0.00979	1.33717	PLS1
207092_at	0.298	0.0898	1.33734	LEP
221920_s_at	0.0417	0.00394	1.34003	SLC25A37
213003_s_at	0.0475	0.00483	1.34034	SPIDR
215188_at	0.0906	0.0131	1.3415	STK24
219319_at	0.0183	0.00117	1.34308	HIF3A
216813_at	0.158	0.031	1.34349
210002_at	0.0117	0.000614	1.34433	GATA6
219232_s_at	0.0281	0.00216	1.34575	EGLN3
202241_at	0.00199	5.19e-05	1.34678	TRIB1
207961_x_at	0.0734	0.00943	1.34697	MYH11
204096_s_at	0.0438	0.00425	1.34707	ELL
117_at	0.00862	0.000405	1.35047	HSPA6
216260_at	0.105	0.0164	1.3506	DICER1
209340_at	0.000591	9.13e-06	1.35487	UAP1
204731_at	0.00255	7.7e-05	1.35659	TGFBR3
212374_at	0.0043	0.000159	1.35862	FEM1B
218149_s_at	0.00095	1.82e-05	1.35898	ZNF395
204433_s_at	0.0731	0.00934	1.35978	SPATA2
206392_s_at	0.0945	0.014	1.36172	RARRES1
213593_s_at	0.0138	0.00077	1.36213	TRA2A
211478_s_at	0.106	0.0166	1.36252	DPP4
205527_s_at	0.172	0.0353	1.36291	GEMIN4
211965_at	0.00704	0.000309	1.36303	ZFP36L1
213629_x_at	0.000407	4.98e-06	1.36395	MT1F
214280_x_at	4.73e-05	2.57e-07	1.36398	HNRNPA1
208033_s_at	0.00186	4.78e-05	1.36526	ZFHX3
220255_at	0.184	0.0393	1.36655	FANCE
208868_s_at	0.00164	4.01e-05	1.3679	GABARAPL1
217127_at	0.0153	0.000897	1.37009	CTH
201161_s_at	0.00122	2.57e-05	1.37209	YBX3
215616_s_at	0.0423	0.00405	1.37363	KDM4B
214682_at	0.00599	0.000247	1.37655	PKD1P1
204132_s_at	0.00281	8.82e-05	1.3766	FOXO3B///FOXO3
212226_s_at	0.00642	0.000271	1.37772	PLPP3
206574_s_at	0.0236	0.00168	1.37874	PTP4A3
215561_s_at	0.0288	0.00223	1.38014	IL1R1
213236_at	0.00213	5.84e-05	1.38088	SASH1
205581_s_at	0.0961	0.0143	1.38163	NOS3
201041_s_at	0.00673	0.000291	1.38311	DUSP1
202975_s_at	0.003	9.67e-05	1.38365	RHOBTB3
218772_x_at	0.00284	8.95e-05	1.3884	TMEM38B
204014_at	0.28	0.0807	1.38914	DUSP4
215481_s_at	0.0505	0.00532	1.39033	PEX5
206360_s_at	0.00124	2.64e-05	1.39154	SOCS3
215375_x_at	0.0527	0.00566	1.39335	LRRFIP1
200965_s_at	0.000682	1.12e-05	1.39363	ABLIM1
210282_at	0.0585	0.00661	1.39624	ZMYM2
209288_s_at	0.000257	2.66e-06	1.39731	CDC42EP3
208383_s_at	0.112	0.0182	1.39796	PCK1
202638_s_at	0.0341	0.00293	1.39874	ICAM1
209244_s_at	0.0167	0.00102	1.39884	KIF1C
200776_s_at	0.00551	0.000222	1.39895	BZW1
200920_s_at	1.66e-05	5.67e-08	1.40027	BTG1
212019_at	0.124	0.0211	1.40309	RSL1D1
206091_at	0.375	0.134	1.40408	MATN3
214141_x_at	4.52e-05	2.35e-07	1.40509	SRSF7
206701_x_at	0.0014	3.19e-05	1.40587	EDNRB
222164_at	0.0165	0.00101	1.4069	FGFR1
210426_x_at	0.00255	7.62e-05	1.41001	RORA
219878_s_at	0.16	0.0315	1.4115	KLF13
212384_at	0.00177	4.4e-05	1.41193	ATP6V1G2-DDX39B///SNORD84///DDX39B
214301_s_at	0.00858	0.000401	1.41637	DPYSL4
202149_at	0.000651	1.04e-05	1.41735	NEDD9
204011_at	0.000422	5.27e-06	1.41789	SPRY2
204656_at	0.0563	0.00622	1.41921	SHB
221389_at	0.03	0.00236	1.41922	PLA2G2E
213146_at	0.0802	0.0109	1.41933	KDM6B
209324_s_at	0.0206	0.00141	1.42186	RGS16
221719_s_at	0.0196	0.0013	1.42469	LZTS1
202989_at	0.275	0.0783	1.42507	RGS1
212614_at	8.08e-05	5.11e-07	1.42674	ARID5B
201849_at	0.000434	5.46e-06	1.42755	BNIP3
219480_at	0.0536	0.0058	1.42923	SNAI1
202948_at	0.000436	5.5e-06	1.43167	IL1R1
200799_at	9.93e-06	2.54e-08	1.43652	HSPA1B///HSPA1A
204995_at	0.129	0.0224	1.43738	CDK5R1
206793_at	0.0245	0.00177	1.43939	PNMT
218319_at	0.00217	5.98e-05	1.44209	PELI1
222180_at	0.0319	0.00263	1.44335
218251_at	0.000495	6.85e-06	1.44631	MID1IP1
211458_s_at	0.000647	1.03e-05	1.45262	GABARAPL3///GABARAPL1
209276_s_at	0.00338	0.000115	1.4534	GLRX
200797_s_at	1.86e-05	7.11e-08	1.46391	MCL1
201329_s_at	0.000407	4.99e-06	1.46629	ETS2
209189_at	0.0511	0.00544	1.46714	FOS
206374_at	0.00211	5.69e-05	1.4678	LOC101927562///DUSP8
220430_at	0.0581	0.00654	1.46961	FAM110D
210549_s_at	0.0522	0.00559	1.47068	CCL23
207980_s_at	0.000204	1.77e-06	1.47161	CITED2
206624_at	0.195	0.0432	1.4729	USP9Y
214375_at	0.0151	0.000886	1.47413	PPFIBP1
216778_s_at	0.0817	0.0112	1.475	CYLC1
202760_s_at	0.00707	0.000311	1.47521	PALM2-AKAP2///AKAP2
216977_x_at	0.00681	0.000295	1.47793	SNRPA1
213963_s_at	0.0413	0.00388	1.47989	SAP30
202146_at	0.00021	1.9e-06	1.48093	IFRD1
202208_s_at	0.0301	0.00237	1.48261	ARL4C
206307_s_at	0.178	0.0374	1.48728	FOXD1
202637_s_at	0.0233	0.00166	1.48769	ICAM1
217649_at	0.151	0.0289	1.49008	ZFAND5
215850_s_at	0.103	0.016	1.49075	NDUFA5
215666_at	0.218	0.0523	1.49175	HLA-DRB4
210275_s_at	0.000307	3.43e-06	1.49259	ZFAND5
213181_s_at	0.00887	0.000421	1.49392	MOCS1
201109_s_at	0.0385	0.00351	1.49839	THBS1
215990_s_at	1.71e-05	6.36e-08	1.49966	BCL6
202238_s_at	0.00862	0.000405	1.4999	LOC101928916///NNMT
215034_s_at	0.0571	0.00638	1.50161	TM4SF1
216758_at	0.104	0.0162	1.50388
202237_at	0.00259	7.87e-05	1.50586	LOC101928916///NNMT
213895_at	0.000234	2.29e-06	1.50733	EMP1
203716_s_at	0.151	0.0288	1.50821	DPP4
219895_at	0.107	0.0169	1.50831	TMEM255A
200664_s_at	0.000788	1.38e-05	1.51331	DNAJB1
202150_s_at	4.72e-05	2.54e-07	1.51378	NEDD9
204508_s_at	0.114	0.0187	1.51453	CA12
201489_at	0.0233	0.00166	1.51541	PPIF
206461_x_at	0.00358	0.000125	1.51544	MT1H
214422_at	0.0853	0.0119	1.51622	RAD23B
209488_s_at	0.00102	2.01e-05	1.51643	RBPMS
213436_at	0.003	9.59e-05	1.51884	CNR1
210807_s_at	0.000464	6.15e-06	1.52023	SLC16A7
202071_at	0.0031	0.000101	1.52794	SDC4
221270_s_at	0.101	0.0154	1.52884	QTRT1
209386_at	0.0278	0.00213	1.52971	TM4SF1
221928_at	0.0144	0.000825	1.53953	ACACB
211562_s_at	0.0809	0.011	1.5402	LMOD1
209286_at	0.0162	0.000971	1.54059	CDC42EP3
215694_at	0.107	0.0169	1.54081	SPATA5L1
206742_at	0.0172	0.00107	1.54155	PIR-FIGF///FIGF
214038_at	0.00178	4.47e-05	1.54259	CCL8
206167_s_at	0.0105	0.000521	1.54771	ARHGAP6
216236_s_at	0.00773	0.000348	1.55147	SLC2A14///SLC2A3
208960_s_at	0.000655	1.05e-05	1.55555	KLF6
204131_s_at	0.000861	1.55e-05	1.55679	FOXO3
204273_at	0.00326	0.000108	1.55744	EDNRB
205082_s_at	0.154	0.0296	1.55872	AOX1
210180_s_at	0.00224	6.3e-05	1.55957	TRA2B
211143_x_at	0.0244	0.00176	1.55977	NR4A1
203708_at	0.00412	0.00015	1.55982	PDE4B
210268_at	0.0902	0.013	1.56582	NFX1
208808_s_at	0.00021	1.89e-06	1.56631	HMGB2
210999_s_at	0.000104	7.44e-07	1.56691	GRB10
216913_s_at	0.0605	0.00697	1.56736	RRP12
217973_at	0.0388	0.00355	1.56983	DCXR
218995_s_at	0.033	0.00278	1.57114	EDN1
209824_s_at	0.00178	4.44e-05	1.57196	ARNTL
205511_at	0.0167	0.00102	1.57502	FLJ10038
213649_at	0.000511	7.14e-06	1.58429	SRSF7
200666_s_at	5.69e-05	3.34e-07	1.58503	DNAJB1
216336_x_at	0.000276	2.93e-06	1.58876	MT1E
211998_at	0.00032	3.67e-06	1.59115	MIR4738///H3F3B///H3F3A
202081_at	0.00055	8e-06	1.59154	IER2
213277_at	0.0245	0.00177	1.59455	ZFP36L1
218541_s_at	0.0117	0.000614	1.59976	C8orf4
212886_at	0.000717	1.2e-05	1.60152	CCDC69
208152_s_at	0.000566	8.44e-06	1.60158	DDX21
208869_s_at	0.000108	7.82e-07	1.61025	GABARAPL1
201996_s_at	0.001	1.96e-05	1.61342	SPEN
219371_s_at	6.3e-06	1.16e-08	1.61469	KLF2
212768_s_at	0.0413	0.00387	1.6154	OLFM4
206662_at	0.000706	1.18e-05	1.62112	GLRX
221841_s_at	7.81e-06	1.58e-08	1.62115	KLF4
214936_at	0.0139	0.000781	1.62552	LRCH1
212695_at	0.0293	0.00228	1.62552	CRY2
202147_s_at	8.45e-05	5.43e-07	1.62576	IFRD1
207965_at	0.0496	0.00519	1.6281	NEUROG3
210170_at	0.0166	0.00101	1.63061	PDLIM3
204745_x_at	5.18e-05	2.86e-07	1.6331	MT1G
221272_s_at	0.0961	0.0143	1.63566	C1orf21
214577_at	0.00862	0.000404	1.63638	MAP1B
204271_s_at	0.00055	7.96e-06	1.64309	EDNRB
215802_at	0.0446	0.00437	1.64503
202669_s_at	0.0327	0.00273	1.6451	EFNB2
209339_at	0.00104	2.08e-05	1.64696	SIAH2
204455_at	0.071	0.00887	1.65249	DST
211743_s_at	0.0258	0.0019	1.65981	PRG2
205459_s_at	0.00364	0.000129	1.66125	NPAS2
220012_at	0.0297	0.00233	1.66249	ERO1B
208961_s_at	0.000172	1.45e-06	1.67153	KLF6
209682_at	0.000279	3.05e-06	1.6737	CBLB
209355_s_at	0.0014	3.21e-05	1.67433	PLPP3
201473_at	0.00084	1.5e-05	1.67624	JUNB
216775_at	0.174	0.0358	1.67818	USP53
210852_s_at	2.57e-05	1.02e-07	1.68474	AASS
215029_at	0.032	0.00264	1.68575
215147_at	0.00132	2.97e-05	1.68919
216094_at	0.0304	0.00241	1.69292
209457_at	0.000276	2.95e-06	1.69522	DUSP5
204595_s_at	0.00267	8.25e-05	1.70047	STC1
209034_at	0.000108	7.79e-07	1.70661	PNRC1
210151_s_at	0.00688	0.0003	1.70777	DYRK3
220994_s_at	0.0256	0.00188	1.70805	STXBP6
222378_at	0.0947	0.014	1.71394
209387_s_at	0.0227	0.0016	1.71483	TM4SF1
207624_s_at	5.47e-05	3.19e-07	1.71587	RPGR
218881_s_at	4.25e-06	7.43e-09	1.71861	FOSL2
205114_s_at	0.0123	0.000658	1.72158	CCL3L3///CCL3L1///CCL3
212171_x_at	0.0013	2.85e-05	1.72433	VEGFA
216278_at	0.0902	0.0129	1.72507
220348_at	0.0838	0.0116	1.73226	KLHL29
202988_s_at	0.0477	0.00486	1.73257	RGS1
220572_at	0.0409	0.00382	1.73583	LOC100506282
218507_at	0.0335	0.00283	1.74525	HILPDA
201236_s_at	3.55e-06	5.73e-09	1.747	BTG2
214290_s_at	0.00152	3.66e-05	1.75793	HIST2H2AA4///HIST2H2AA3
207375_s_at	0.00671	0.00029	1.75964	IL15RA
212759_s_at	0.000682	1.12e-05	1.76102	TCF7L2
219935_at	0.00197	5.09e-05	1.76121	ADAMTS5
36829_at	1.03e-05	2.79e-08	1.76531	MIR6883///PER1
219545_at	0.0059	0.000243	1.76768	NDUFC2-KCTD14///KCTD14
217173_s_at	0.0198	0.00132	1.77013	LDLR
214456_x_at	0.156	0.0303	1.77338	SAA2///SAA1
222162_s_at	1.85e-05	6.96e-08	1.77548	ADAMTS1
215626_at	0.0385	0.0035	1.77568
205027_s_at	0.000654	1.05e-05	1.77969	MAP3K8
210287_s_at	0.00428	0.000158	1.78267	FLT1
222088_s_at	0.00136	3.08e-05	1.78275	SLC2A14///SLC2A3
209758_s_at	0.0338	0.00289	1.79504	MFAP5
207213_s_at	0.0548	0.00599	1.79575	USP2
217523_at	0.015	0.000873	1.80516	CD44
204805_s_at	0.000723	1.23e-05	1.80692	H1FX
220014_at	0.207	0.0478	1.81603	PRR16
208691_at	0.0015	3.56e-05	1.81831	TFRC
210432_s_at	0.073	0.00929	1.82269	SCN3A
212741_at	0.00232	6.59e-05	1.82965	MAOA
206236_at	0.00899	0.000429	1.8309	GPR4
217165_x_at	0.000318	3.64e-06	1.83431	MT1F
214520_at	0.0236	0.00168	1.83864	FOXC2
213519_s_at	0.000466	6.21e-06	1.84563	LAMA2
201369_s_at	0.00122	2.58e-05	1.84597	ZFP36L2
217204_at	0.102	0.0158	1.84762	MTRF1L
204166_at	0.193	0.0423	1.85789	SBNO2
205419_at	0.000249	2.52e-06	1.86262	GPR183
205304_s_at	0.0355	0.00311	1.86869	KCNJ8
212665_at	8.34e-07	6.37e-10	1.87227	TIPARP
206211_at	0.0724	0.00919	1.87647	SELE
209185_s_at	0.000485	6.6e-06	1.87972	IRS2
212110_at	4.06e-05	1.98e-07	1.88014	SLC39A14
212533_at	0.000876	1.59e-05	1.88079	WEE1
201110_s_at	0.00881	0.000417	1.88831	THBS1
201631_s_at	0.0156	0.000925	1.8895	IER3
205001_s_at	0.0293	0.00228	1.8925	DDX3Y
207702_s_at	0.00821	0.000381	1.89329	MAGI2
201761_at	1.01e-05	2.67e-08	1.89642	MTHFD2
205258_at	0.00228	6.45e-05	1.89791	INHBB
217911_s_at	3.04e-05	1.28e-07	1.91337	BAG3
222018_at	0.032	0.00264	1.91562	NACA
210056_at	0.000478	6.48e-06	1.91589	RND1
217741_s_at	3.61e-05	1.55e-07	1.91727	ZFAND5
206262_at	0.0497	0.00521	1.92051	ADH1C
210387_at	0.0144	0.000816	1.92193	HIST1H2BJ///HIST1H2BG
214918_at	0.0079	0.00036	1.92841	HNRNPM
216805_at	0.0303	0.0024	1.9375
221577_x_at	0.0231	0.00164	1.94132	GDF15
210281_s_at	0.0342	0.00294	1.94196	ZMYM2
212070_at	0.00693	0.000302	1.94887	ADGRG1
205116_at	0.000726	1.24e-05	1.95161	LAMA2
213462_at	0.000144	1.11e-06	1.95163	NPAS2
206836_at	0.0221	0.00155	1.95521	SLC6A3
205450_at	0.00396	0.000142	1.95661	PHKA1
215401_at	0.0185	0.00119	1.95677
204326_x_at	0.000168	1.37e-06	1.96321	MT1X
205239_at	0.0168	0.00103	1.96864	AREG
219195_at	0.00311	0.000101	1.97357	PPARGC1A
205960_at	0.114	0.0187	1.97364	PDK4
216841_s_at	0.00335	0.000113	1.97599	LOC100129518///SOD2
204482_at	0.0133	0.000732	1.98617	CLDN5
207316_at	0.00222	6.17e-05	1.98961	HAS1
218611_at	1.25e-05	3.73e-08	1.99016	IER5
203766_s_at	0.0278	0.00212	1.99289	LMOD1
206243_at	0.000793	1.39e-05	2.00463	TIMP4
214326_x_at	4.02e-05	1.95e-07	2.01114	JUND
214829_at	0.017	0.00105	2.01212	AASS
204224_s_at	0.00564	0.000229	2.01369	GCH1
209959_at	0.0376	0.00338	2.0174	NR4A3
214805_at	9.88e-07	9.31e-10	2.01856	SNORD10///SNORA48///SNORA67///EIF4A1
212099_at	8.46e-08	1.9e-11	2.03194	RHOB
201464_x_at	0.000412	5.1e-06	2.03921	JUN
220034_at	0.000869	1.57e-05	2.04315	IRAK3
213765_at	0.0233	0.00166	2.04679	MFAP5
215224_at	0.00227	6.42e-05	2.04959	SNORA21
208607_s_at	0.0368	0.00328	2.04988	SAA2-SAA4///SAA2///SAA1
206700_s_at	0.106	0.0168	2.05288	KDM5D
215350_at	0.0097	0.000472	2.05425	SYNE1
205779_at	0.0696	0.00861	2.06103	RAMP2
220046_s_at	2.65e-05	1.07e-07	2.06755	CCNL1
200939_s_at	0.00981	0.00048	2.06815	RERE
218843_at	0.000272	2.86e-06	2.0748	FNDC4
205409_at	0.00201	5.24e-05	2.08139	FOSL2
202219_at	0.00112	2.31e-05	2.08534	SLC6A8
202388_at	1.66e-05	5.59e-08	2.08615	RGS2
216840_s_at	0.00357	0.000123	2.09159	LAMA2
[truncated: 131 more rows]

## Sheet: Sheet2
supplementary 2. Genes with expression differences between normal-RA groups
ID	adj.P.Val	P.Value	logFC	Gene.symbol
217022_s_at	7.7e-09	2.11e-11	-9.29858	IGHA2///IGHA1///IGH
214777_at	5.73e-12	1.97e-15	-8.77488	IGKC
211644_x_at	7.74e-16	3.47e-20	-8.75938	IGK///IGKC
215379_x_at	8.04e-11	8.3e-14	-8.71561	IGLV1-44
217378_x_at	3.85e-14	6.92e-18	-8.44439	IGKV1OR2-108
216401_x_at	1.07e-15	9.62e-20	-8.25185	MLIP
216491_x_at	1.9e-12	4.26e-16	-8.02107	IGHM
214677_x_at	6.03e-10	1.06e-12	-7.98176	IGLC1
211645_x_at	5.92e-12	2.42e-15	-7.9059
211430_s_at	2.21e-09	4.57e-12	-7.86639	MIR8071-2///MIR8071-1///IGHV4-31///IGHM///IGHG2///IGHG1
211637_x_at	5.73e-12	1.74e-15	-7.85528	IGHV3-23///IGHV4-31///IGHM///IGHG4///IGHG3///IGHG1///IGHD///IGHA2///IGHA1///IGH
209374_s_at	2.88e-14	3.88e-18	-7.70385	IGHM
211634_x_at	2.03e-11	1.73e-14	-7.65235	IGHM
212592_at	6.3e-09	1.67e-11	-7.63139	JCHAIN
214768_x_at	3.54e-10	5.4e-13	-7.44617	IGKC
216984_x_at	2.42e-10	3.11e-13	-7.4096	IGLJ3///IGLV1-44///CKAP2///IGLV@///IGLC1
216510_x_at	1.06e-11	6.21e-15	-7.4014	IGHV3-23///IGHV4-31///IGHM///IGHG1///IGHA1
214669_x_at	2.73e-10	3.91e-13	-7.3854	IGKC
217148_x_at	1.88e-11	1.52e-14	-7.30259	IGLJ3///IGLV@///IGLC1
215176_x_at	1.5e-11	1.15e-14	-7.23716	IGK///IGKC
217258_x_at	5.73e-12	2.06e-15	-7.17542	IGLV1-44
216576_x_at	5.92e-12	2.66e-15	-7.16766	IGK///IGKC
209138_x_at	1.15e-11	8.07e-15	-7.15401	IGLC1
211650_x_at	4.4e-11	4.35e-14	-7.09874	IGHV3-23///IGHV4-31///IGHM///IGHG3///IGHG1///IGHD///IGHA1///IGH
215121_x_at	1.15e-11	7.72e-15	-7.06924	CYAT1///IGLV1-44///IGLC1
211798_x_at	1.63e-10	1.98e-13	-7.04752	IGLJ3
217281_x_at	1.32e-10	1.54e-13	-7.00539	LOC102725526///IGHV4-31///IGHM///IGHG3///IGHG2///IGHG1///IGHA2///IGHA1///IGH
216560_x_at	1.19e-09	2.2e-12	-6.65668	IGLC1
217157_x_at	5.08e-10	8.66e-13	-6.64216	IGK///IGKC
211643_x_at	2.64e-10	3.55e-13	-6.47584	IGK///IGKC
205242_at	3.56e-08	1.12e-10	-6.44647	CXCL13
204475_at	5.26e-05	9.85e-07	-6.43123	MMP1
221671_x_at	7.66e-08	2.98e-10	-6.36071	IGK///IGKC
216365_x_at	4.52e-09	1.01e-11	-6.31551	IGLJ3///CKAP2
211633_x_at	2.73e-10	3.92e-13	-6.14256
216853_x_at	3.26e-08	1.01e-10	-6.08882	IGLJ3
214836_x_at	2.42e-10	3.15e-13	-6.0707	IGK///IGKC
205267_at	4.52e-09	9.96e-12	-5.99723	POU2AF1
211639_x_at	3.54e-10	5.36e-13	-5.98551	IGHV4-31///IGHM///IGHG4///IGHG3///IGHG1///IGHD///IGHA2///IGHA1///IGH
216541_x_at	3.33e-07	1.68e-09	-5.93933	IGHM///IGHG1
211635_x_at	2.2e-07	9.89e-10	-5.863	IGHV4-31///IGHM///IGHG4///IGHG3///IGHG1///IGHD///IGHA2///IGHA1
214973_x_at	3.17e-09	6.69e-12	-5.81783	IGHD
221651_x_at	1.74e-08	5.24e-11	-5.72231	IGK///IGKC
215949_x_at	3.88e-10	6.09e-13	-5.66073	IGHM
213915_at	1.29e-09	2.43e-12	-5.64895	NKG7
214916_x_at	3.3e-09	7.12e-12	-5.61642	IGHV3-23///IGHV4-31///IGHM///IGHG3///IGHG1///IGHA2///IGHA1
215214_at	4.57e-08	1.58e-10	-5.60216	IGLC1
211796_s_at	1.35e-06	9.75e-09	-5.37878	TRBC1
216829_at	2.37e-11	2.13e-14	-5.36901	IGK///IGKC
216207_x_at	1.01e-10	1.14e-13	-5.34468	IGKC
221286_s_at	4.06e-10	6.55e-13	-5.32038	MZB1
217227_x_at	5.09e-08	1.83e-10	-5.28879	IGLV1-44
206641_at	9.02e-12	4.81e-15	-5.262	TNFRSF17
201286_at	5.98e-08	2.28e-10	-5.25776	SDC1
211908_x_at	9.1e-11	9.8e-14	-5.22578	IGK
217360_x_at	2.07e-07	9.2e-10	-5.14113	IGHV4-31///IGHM///IGHG3///IGHG1///IGHA1
211881_x_at	1.75e-09	3.39e-12	-5.00894	IGLJ3
211868_x_at	2.34e-07	1.09e-09	-4.99643	IGHV4-31///IGHM///IGHG3///IGHG2///IGHG1///IGHD///IGHA2///IGHA1///IGH
32128_at	0.00127	5.34e-05	-4.98569	CCL18
215946_x_at	4.05e-11	3.81e-14	-4.98116	IGLL3P
211649_x_at	4.97e-09	1.14e-11	-4.91319	IGHM///IGHG1///IGHA1
211640_x_at	5.15e-09	1.2e-11	-4.8666	IGHM///IGHG1
216412_x_at	1.21e-07	4.92e-10	-4.86508	CKAP2///IGLC1
217384_x_at	2.1e-09	4.25e-12	-4.746	LOC100293211
217480_x_at	1.15e-11	8.28e-15	-4.69087	IGKV1OR2-118
34210_at	6.2e-07	3.68e-09	-4.64368	CD52
1405_i_at	3.13e-06	2.64e-08	-4.55554	CCL5
204661_at	1.85e-07	8.13e-10	-4.52438	CD52
204961_s_at	9.76e-06	1.17e-07	-4.33314	NCF1C///NCF1B///NCF1
216430_x_at	4.4e-06	3.97e-08	-4.28343	IGLV1-44
211647_x_at	5.97e-06	5.87e-08	-4.2397	IGHM///IGHG1
217320_at	4.24e-10	7.04e-13	-4.23946	LOC100293211
213502_x_at	6.27e-09	1.63e-11	-4.22933	GUSBP11
205890_s_at	0.000198	5.18e-06	-4.22908	UBD///GABBR1
216557_x_at	5.81e-08	2.19e-10	-4.21676	IGHV4-31///IGHM///IGHG3///IGHG1///IGHD///IGHA1
217084_at	7.6e-06	8.18e-08	-4.14643	IGHV3-23///IGHV4-31///IGHM///IGHG1///IGHA1
211641_x_at	5.13e-08	1.89e-10	-4.13004	IGHV4-31///IGHM///IGHG3///IGHG1///IGHD///IGHA2///IGHA1
205997_at	1.27e-05	1.64e-07	-4.12226	ADAM28
209596_at	9.29e-08	3.67e-10	-4.10237	MXRA5
212671_s_at	7.78e-06	8.51e-08	-4.09065	LOC100509457///HLA-DQA2///HLA-DQA1
219279_at	2.75e-07	1.36e-09	-4.03511	DOCK10
217179_x_at	4.04e-08	1.34e-10	-4.0037	BMS1P20
209924_at	0.000377	1.15e-05	-3.96753	CCL18
210146_x_at	0.000139	3.37e-06	-3.88901	LILRB2
207238_s_at	2.28e-05	3.36e-07	-3.87196	PTPRC
214084_x_at	1.89e-06	1.47e-08	-3.86718	NCF1
205568_at	3.73e-06	3.2e-08	-3.84266	AQP9
213888_s_at	5.98e-06	5.91e-08	-3.81984	TRAF3IP3
216517_at	2.49e-06	2.05e-08	-3.80621	IGKC
216892_at	8.31e-06	9.32e-08	-3.79268	IGHG1
203828_s_at	3.26e-05	5.32e-07	-3.78705	IL32
217235_x_at	6.27e-09	1.61e-11	-3.76556	IGLL5
209823_x_at	7.18e-07	4.54e-09	-3.7622	LOC101060835///HLA-DQB1
203528_at	9.36e-09	2.69e-11	-3.74643	SEMA4D
206134_at	4.04e-08	1.32e-10	-3.71829	ADAMDEC1
208450_at	2.25e-05	3.28e-07	-3.70931	LGALS2
205804_s_at	2.28e-06	1.86e-08	-3.66926	TRAF3IP3
205671_s_at	6.08e-09	1.53e-11	-3.64263	HLA-DOB
219452_at	6.65e-07	4.06e-09	-3.58793	DPEP2
205590_at	0.000123	2.87e-06	-3.58203	RASGRP1
217147_s_at	0.000352	1.05e-05	-3.55835	TRAT1
203290_at	0.0705	0.0114	-3.54835	HLA-DQA1
209670_at	2.97e-05	4.7e-07	-3.4834	TRAC
205936_s_at	6.28e-07	3.78e-09	-3.4744	HK3
201291_s_at	2.88e-06	2.4e-08	-3.46846	TOP2A
205569_at	2.64e-05	4.04e-07	-3.45762	LAMP3
217198_x_at	2.28e-07	1.04e-09	-3.42391	IGHG1///IGHD///IGHA2///IGH
204882_at	7.53e-07	4.9e-09	-3.39975	ARHGAP25
204162_at	4.71e-06	4.36e-08	-3.38595	NDC80
205959_at	4.14e-06	3.62e-08	-3.37288	MMP13
202952_s_at	0.000352	1.05e-05	-3.37177	ADAM12
213241_at	5.41e-09	1.29e-11	-3.36163	PLXNC1
207419_s_at	0.000288	8.19e-06	-3.313	RAC2
202310_s_at	2.79e-05	4.31e-07	-3.29531	COL1A1
204891_s_at	1.8e-05	2.48e-07	-3.28593	LCK
210784_x_at	1.32e-07	5.51e-10	-3.26923	LILRB3
211656_x_at	3.92e-07	2.04e-09	-3.26816	LOC101060835///HLA-DQB1
211582_x_at	2.09e-06	1.64e-08	-3.22646	LST1
210448_s_at	5.05e-06	4.81e-08	-3.22144	P2RX5
204471_at	0.000191	4.97e-06	-3.22047	GAP43
207104_x_at	4.03e-06	3.51e-08	-3.20438	LILRB1
210915_x_at	3.67e-07	1.9e-09	-3.19813	TRBC1
212998_x_at	2.16e-06	1.71e-08	-3.18808	LOC101060835///HLA-DQB1
209728_at	0.0765	0.0128	-3.1705	HLA-DRB4
219159_s_at	2e-05	2.82e-07	-3.15534	SLAMF7
217236_x_at	4.84e-06	4.54e-08	-3.14297	IGHV4-31///IGHM///IGHG4///IGHG3///IGHG1///IGHD///IGHA2///IGHA1///IGH
219918_s_at	0.000134	3.2e-06	-3.10673	ASPM
213909_at	1.1e-05	1.35e-07	-3.0885	LRRC15
210164_at	0.000106	2.38e-06	-3.07561	GZMB
215565_at	1.91e-05	2.66e-07	-3.07077	LOC101929272
208998_at	4.45e-08	1.52e-10	-3.06478	UCP2
209901_x_at	2.02e-05	2.86e-07	-3.02901	AIF1
209083_at	8.81e-06	1.03e-07	-3.02159	CORO1A
220301_at	1.51e-05	2.01e-07	-3.01555	CCDC102B
201292_at	8.54e-06	9.73e-08	-3.00479	TOP2A
206991_s_at	9.05e-07	6.13e-09	-3.00359	CCR5
206470_at	0.00131	5.59e-05	-3.00151	PLXNC1
221558_s_at	2.16e-05	3.12e-07	-2.99647	LEF1
214181_x_at	1.72e-06	1.29e-08	-2.98901	LST1
215633_x_at	0.000272	7.63e-06	-2.98564	LST1
209969_s_at	6.34e-06	6.49e-08	-2.96193	STAT1
204960_at	1.02e-05	1.23e-07	-2.95815	PTPRCAP
217239_x_at	0.000553	1.85e-05	-2.94746	LOC101930405
201890_at	4.01e-05	6.8e-07	-2.93732	RRM2
209813_x_at	5.74e-05	1.1e-06	-2.93494	TARP///TRGV9///TRGC2
213416_at	0.000116	2.67e-06	-2.90792	ITGA4
205721_at	2.07e-06	1.62e-08	-2.89057	GFRA2
212588_at	1.43e-07	6.17e-10	-2.87751	PTPRC
211648_at	0.000599	2.06e-05	-2.86982	IGHM///IGHG1
214574_x_at	4.26e-06	3.77e-08	-2.8642	LST1
213193_x_at	1.66e-07	7.22e-10	-2.85455	TRBC1
212314_at	1.02e-08	2.97e-11	-2.84871	SEL1L3
220423_at	0.00343	0.000198	-2.84412	PLA2G2D
218755_at	2.13e-05	3.06e-07	-2.8337	KIF20A
205101_at	7.92e-06	8.71e-08	-2.83238	CIITA
213537_at	7.71e-07	5.05e-09	-2.8317	HLA-DPA1
209627_s_at	7.41e-06	7.89e-08	-2.82246	OSBPL3
207339_s_at	2.48e-05	3.75e-07	-2.81587	LTB
213036_x_at	8.14e-05	1.73e-06	-2.81037	ATP2A3
210163_at	0.0122	0.00104	-2.78875	CXCL11
212560_at	1.91e-05	2.66e-07	-2.78612	SORL1
217552_x_at	0.00163	7.32e-05	-2.77292	CR1
205831_at	5.42e-07	3.14e-09	-2.76255	CD2
219505_at	2.86e-05	4.45e-07	-2.76253	CECR1
213592_at	4.47e-05	7.97e-07	-2.76069	APLNR
219386_s_at	0.00018	4.56e-06	-2.75782	SLAMF8
212827_at	4.1e-05	7.02e-07	-2.75588	IGHM
217231_s_at	0.000189	4.88e-06	-2.75384	MAST1
213475_s_at	2.3e-05	3.4e-07	-2.74973	ITGAL
210321_at	0.0012	4.91e-05	-2.74831	GZMH
211144_x_at	3.14e-05	5.03e-07	-2.74429	TARP///TRGV9///TRGC2
203932_at	2.08e-09	4.1e-12	-2.73003	HLA-DMB
214467_at	0.000575	1.96e-05	-2.7228	GPR65
222062_at	0.00121	5.03e-05	-2.7093	IL27RA
202311_s_at	0.00117	4.76e-05	-2.70302	COL1A1
209955_s_at	0.000833	3.15e-05	-2.6954	FAP
204890_s_at	3.14e-05	5.05e-07	-2.69131	LCK
211991_s_at	1.48e-06	1.09e-08	-2.68016	HLA-DPA1
212415_at	1.23e-05	1.57e-07	-2.67844	2022-09-06
219546_at	0.000396	1.23e-05	-2.67827	BMP2K
217418_x_at	0.00319	0.00018	-2.67164	MS4A1
219497_s_at	9.76e-06	1.16e-07	-2.67109	BCL11A
211135_x_at	0.00018	4.55e-06	-2.66463	LILRB3
202898_at	4.55e-05	8.18e-07	-2.64399	SDC3
219684_at	6.88e-07	4.29e-09	-2.626	RTP4
219874_at	2.88e-06	2.4e-08	-2.62312	SLC12A8
218542_at	1.37e-05	1.79e-07	-2.62286	CEP55
204821_at	7.19e-05	1.47e-06	-2.62169	BTN3A3
211581_x_at	2.34e-07	1.11e-09	-2.61725	LST1
220832_at	0.00726	0.000522	-2.61607	TLR8
206336_at	0.000553	1.85e-05	-2.61425	CXCL6
204951_at	0.00068	2.42e-05	-2.60286	RHOH
206513_at	6.42e-06	6.65e-08	-2.59745	AIM2
204359_at	1.25e-06	8.81e-09	-2.59382	LOC100506718///FLRT2
209671_x_at	5.56e-07	3.24e-09	-2.59168	TRAC
214974_x_at	0.00767	0.000561	-2.58584	CXCL5
210972_x_at	1.39e-06	1.03e-08	-2.58352	TRAC///TRAJ17///TRAV20///TRDV2
207540_s_at	2.38e-05	3.57e-07	-2.56388	SYK
213539_at	5.94e-07	3.49e-09	-2.56324	CD3D
205639_at	0.0013	5.54e-05	-2.56241	AOAH
203915_at	0.000711	2.61e-05	-2.55279	CXCL9
217755_at	0.000274	7.71e-06	-2.5483	HN1
201287_s_at	4.64e-07	2.54e-09	-2.54322	SDC1
205828_at	0.0109	0.000889	-2.52545	MMP3
35974_at	0.000452	1.46e-05	-2.52489	LRMP
210116_at	0.00169	7.73e-05	-2.52062	SH2D1A
210643_at	0.00949	0.00074	-2.52	TNFSF11
212750_at	8.25e-05	1.76e-06	-2.51439	PPP1R16B
206588_at	1.12e-05	1.37e-07	-2.50004	DAZL
214994_at	6.84e-07	4.24e-09	-2.49697	APOBEC3F
204192_at	0.00268	0.000144	-2.49004	CD37
222061_at	0.000134	3.25e-06	-2.48523	CD58
209589_s_at	4.88e-06	4.6e-08	-2.47314	EPHB2
217369_at	6.4e-07	3.88e-09	-2.47106	LOC101930405///IGHG1
210606_x_at	5.09e-08	1.85e-10	-2.46798	KLRD1
215051_x_at	1.23e-05	1.57e-07	-2.46665	AIF1
207697_x_at	5.67e-05	1.08e-06	-2.45551	LILRB2
213095_x_at	7.95e-05	1.66e-06	-2.45386	AIF1
210140_at	4.19e-05	7.27e-07	-2.43701	CST7
220005_at	0.0167	0.00159	-2.43286	P2RY13
205038_at	0.000437	1.39e-05	-2.42898	IKZF1
204487_s_at	0.00621	0.000419	-2.41613	KCNQ1
205081_at	4.01e-05	6.83e-07	-2.4131	CRIP1
207485_x_at	0.00122	5.11e-05	-2.41185	BTN3A1
220146_at	0.000114	2.6e-06	-2.40866	TLR7
215777_at	0.00567	0.000374	-2.39854
204860_s_at	0.00802	0.000593	-2.39826	NAIP
204247_s_at	0.000276	7.78e-06	-2.39639	CDK5
210225_x_at	0.000329	9.63e-06	-2.3961	LILRB3
217260_x_at	6.83e-05	1.39e-06	-2.39371	LOC102723479
204949_at	7.98e-06	8.85e-08	-2.37849	ICAM3
206150_at	1.83e-06	1.41e-08	-2.37086	CD27
214971_s_at	0.00415	0.000252	-2.37015	ST6GAL1
219971_at	3.14e-05	5.06e-07	-2.3671	IL21R
221658_s_at	4.6e-05	8.3e-07	-2.36599	IL21R
219117_s_at	2.18e-06	1.74e-08	-2.36413	FKBP11
212311_at	4.29e-07	2.31e-09	-2.36133	SEL1L3
221879_at	8.61e-07	5.79e-09	-2.36105	CALML4
211655_at	0.00217	0.000106	-2.35866	IGLC1
211795_s_at	0.000255	7e-06	-2.35338	FYB
210031_at	4.04e-08	1.34e-10	-2.35075	CD247
220091_at	0.00415	0.000252	-2.35056	SLC2A6
205798_at	3.21e-05	5.19e-07	-2.34184	IL7R
204533_at	2.93e-05	4.62e-07	-2.33922	CXCL10
210982_s_at	1.5e-05	1.99e-07	-2.33298	HLA-DRA
212587_s_at	4.44e-06	4.04e-08	-2.33178	PTPRC
209301_at	0.00144	6.3e-05	-2.32701	CA2
211902_x_at	0.000326	9.51e-06	-2.32021	YME1L1
216950_s_at	1.22e-05	1.52e-07	-2.31857	FCGR1CP///FCGR1B///FCGR1A
205555_s_at	0.000751	2.79e-05	-2.31436	MSX2
214470_at	0.000146	3.58e-06	-2.31386	KLRB1
205718_at	0.000385	1.18e-05	-2.3109	ITGB7
220918_at	7.94e-06	8.77e-08	-2.3075	RUNX1-IT1
202404_s_at	4.1e-05	7.02e-07	-2.30646	COL1A2
204446_s_at	7.49e-07	4.83e-09	-2.3049	ALOX5
207522_s_at	0.00125	5.25e-05	-2.29776	ATP2A3
215035_at	6.56e-05	1.31e-06	-2.29706	IGLV6-57
206785_s_at	0.00219	0.000108	-2.2902	KLRC2///KLRC1
203485_at	0.00165	7.46e-05	-2.28365	RTN1
201310_s_at	1.73e-06	1.31e-08	-2.28002	NREP
205174_s_at	0.0118	0.000993	-2.27691	QPCT
201689_s_at	9.48e-06	1.11e-07	-2.27625	TPD52
209880_s_at	0.000947	3.68e-05	-2.27179	SELPLG
208894_at	1.36e-05	1.78e-07	-2.27124	HLA-DRA
219118_at	4.78e-05	8.76e-07	-2.26621	FKBP11
211893_x_at	0.000315	9.08e-06	-2.25947	CD6
216573_at	0.00132	5.64e-05	-2.25923	IGLV1-44
213603_s_at	5.77e-09	1.42e-11	-2.25194	RAC2
219385_at	0.00069	2.47e-05	-2.23821	SLAMF8
221969_at	0.0026	0.000137	-2.23421	PAX5
210356_x_at	0.00351	0.000203	-2.22622	MS4A1
201690_s_at	8.28e-07	5.54e-09	-2.22023	TPD52
215925_s_at	0.00103	4.08e-05	-2.21697	CD72
206366_x_at	0.00691	0.000488	-2.21441	XCL1
212613_at	0.00159	7.07e-05	-2.21138	BTN3A2
221602_s_at	0.00551	0.000361	-2.21014	FCMR
218876_at	0.00237	0.00012	-2.20387	TPPP3
217478_s_at	1.15e-06	8.07e-09	-2.1977	HLA-DMA
212489_at	0.000108	2.45e-06	-2.19443	COL5A1
203923_s_at	6.39e-06	6.57e-08	-2.19295	CYBB
204006_s_at	0.000962	3.76e-05	-2.19267	FCGR3B///FCGR3A
218890_x_at	0.0142	0.00128	-2.19113	MRPL35
205841_at	0.00222	0.00011	-2.18762	JAK2
202270_at	4.39e-05	7.77e-07	-2.18338	GBP1
214815_at	0.00403	0.000243	-2.18321	TRIM33
205885_s_at	0.00551	0.000361	-2.17871	ITGA4
214511_x_at	4.01e-05	6.8e-07	-2.17835	FCGR1B
205901_at	0.00102	4.03e-05	-2.1652	PNOC
206950_at	0.00182	8.39e-05	-2.1509	SCN9A
219696_at	0.000805	3.03e-05	-2.14894	DENND1B
219759_at	0.0815	0.014	-2.14658	ERAP2
203104_at	1e-05	1.2e-07	-2.14122	CSF1R
204674_at	0.000397	1.24e-05	-2.13746	LRMP
218308_at	0.000189	4.89e-06	-2.13607	TACC3
203213_at	0.000141	3.44e-06	-2.13383	CDK1
213958_at	9.23e-05	2.04e-06	-2.13339	CD6
216905_s_at	0.00281	0.000152	-2.13281	ST14
212022_s_at	0.000182	4.68e-06	-2.13047	MKI67
41577_at	0.00248	0.000128	-2.1303	PPP1R16B
211835_at	0.00149	6.55e-05	-2.12973	IGKC
205299_s_at	0.000994	3.9e-05	-2.12552	BTN2A2
209606_at	0.000123	2.86e-06	-2.12529	CYTIP
219947_at	0.00129	5.46e-05	-2.12271	CLEC4A
215806_x_at	0.00046	1.49e-05	-2.12124	TARP///TRGV9///TRGC2
214218_s_at	0.0965	0.0178	-2.12012	XIST
205049_s_at	1.23e-05	1.57e-07	-2.11927	CD79A
221728_x_at	0.045	0.00608	-2.11847	XIST
219978_s_at	5e-05	9.19e-07	-2.11772	NUSAP1
266_s_at	0.113	0.0223	-2.11495	CD24
212488_at	9.39e-05	2.08e-06	-2.11018	COL5A1
204655_at	2.21e-05	3.21e-07	-2.11001	CCL5
201137_s_at	6.93e-07	4.35e-09	-2.1002	HLA-DPB1
216542_x_at	5.8e-05	1.12e-06	-2.09619	IGHM///IGHG1///IGHA1
206244_at	0.00433	0.000266	-2.0892	CR1
207085_x_at	0.00533	0.000347	-2.08906	CSF2RA
211794_at	0.0121	0.00103	-2.089	FYB
201422_at	0.000318	9.22e-06	-2.08648	IFI30///PIK3R2
207655_s_at	2.46e-07	1.18e-09	-2.08475	BLNK
214121_x_at	0.00883	0.000674	-2.08374	PDLIM7
219423_x_at	0.000683	2.44e-05	-2.08222	TNFRSF25
208161_s_at	0.000865	3.31e-05	-2.0809	ABCC3
210184_at	0.00435	0.000269	-2.0776	ITGAX
216558_x_at	0.00289	0.000159	-2.06933	IGHV4-31///IGHM///IGHG3///IGHG2///IGHG1///IGHD///IGHA1
219191_s_at	0.00221	0.000109	-2.06904	BIN2
210629_x_at	4.96e-08	1.76e-10	-2.06903	LST1
203148_s_at	0.000432	1.36e-05	-2.06857	TRIM14
207651_at	0.00314	0.000177	-2.06789	GPR171
207075_at	0.00121	4.99e-05	-2.06386	NLRP3
214567_s_at	0.0117	0.00098	-2.06306	XCL2///XCL1
204820_s_at	1.21e-05	1.5e-07	-2.06243	BTN3A2///BTN3A3
208442_s_at	0.0105	0.000849	-2.06218	ATM
208851_s_at	3.23e-05	5.23e-07	-2.06181	THY1
204698_at	0.0016	7.15e-05	-2.05866	ISG20
210992_x_at	0.0233	0.00248	-2.0556	FCGR2C
219799_s_at	8.14e-06	9.1e-08	-2.05314	DHRS9
202329_at	4.17e-08	1.4e-10	-2.04947	CSK
217390_x_at	3.87e-06	3.33e-08	-2.0481
213425_at	0.0164	0.00154	-2.043	WNT5A
210370_s_at	0.00454	0.000283	-2.04046	LY9
220035_at	0.00145	6.36e-05	-2.03975	NUP210
59644_at	8.28e-05	1.77e-06	-2.03851	BMP2K
213869_x_at	5.48e-06	5.32e-08	-2.03752	THY1
219872_at	0.0382	0.00486	-2.03229	FAM198B
217217_at	0.00368	0.000216	-2.0255	LOC102723407///IGHV4-31///IGHM///IGHG4///IGHG1///IGHA2///IGHA1
205898_at	0.00036	1.09e-05	-2.02473	CX3CR1
213674_x_at	0.08	0.0136	-2.02099	IGHD
203872_at	0.137	0.03	-2.0174	ACTA1
218663_at	0.0303	0.00353	-2.01604	NCAPG
203570_at	0.0161	0.0015	-2.01103	LOXL1
219551_at	0.00293	0.000162	-2.00199	EAF2
210889_s_at	0.000788	2.96e-05	-1.99576	FCGR2B
211336_x_at	0.000443	1.41e-05	-1.99555	LILRB1
210073_at	0.00742	0.000536	-1.9935	ST8SIA1
219985_at	0.0153	0.0014	-1.98889	HS3ST3A1
206370_at	0.0102	0.00081	-1.98757	PIK3CG
209602_s_at	0.0145	0.00132	-1.98708	GATA3
210154_at	0.00237	0.00012	-1.98501	ME2
209642_at	0.00224	0.000111	-1.98472	BUB1
207838_x_at	0.0106	0.000862	-1.98217	PBXIP1
219812_at	0.000839	3.18e-05	-1.98212	PVRIG
213338_at	0.0176	0.0017	-1.97998	TMEM158
210340_s_at	0.0471	0.00649	-1.9794	CSF2RA
217138_x_at	0.0115	0.000963	-1.97903	IGLC1
215193_x_at	6.8e-05	1.37e-06	-1.97799	LOC101060835///LOC100996809///HLA-DRB4///HLA-DRB3///HLA-DRB1///HLA-DQB1
211161_s_at	4.26e-05	7.48e-07	-1.97736	COL3A1
204116_at	0.000683	2.44e-05	-1.97586	IL2RG
203325_s_at	0.000708	2.58e-05	-1.97475	COL5A1
217145_at	0.00767	0.00056	-1.97452	IGK///IGKC
206380_s_at	0.00513	0.000331	-1.97296	CFP
216920_s_at	4.22e-05	7.38e-07	-1.97242	TARP///TRGV9///TRGC2
218567_x_at	0.000169	4.25e-06	-1.97155	DPP3
218815_s_at	0.00465	0.000292	-1.97147	TMEM51
207610_s_at	0.000833	3.15e-05	-1.97008	ADGRE2
209213_at	0.0049	0.000311	-1.95215	CBR1
41660_at	0.00203	9.73e-05	-1.9508	CELSR1
217771_at	8.79e-05	1.91e-06	-1.95023	GOLM1
201669_s_at	3.34e-06	2.84e-08	-1.93437	MARCKS
219788_at	0.00573	0.000379	-1.92857	PILRA
219403_s_at	0.00111	4.49e-05	-1.92258	HPSE
204563_at	4.7e-05	8.58e-07	-1.92244	SELL
219725_at	0.00738	0.000533	-1.92183	TREM2
205692_s_at	0.00133	5.68e-05	-1.91887	CD38
213831_at	0.336	0.122	-1.91864	LOC100509457///HLA-DQA1
214366_s_at	0.000659	2.32e-05	-1.91414	ALOX5
217430_x_at	0.00477	0.000301	-1.91299	COL1A1
203917_at	0.00667	0.000466	-1.91169	CXADR
215536_at	0.00763	0.000555	-1.91094	HLA-DQB2
206978_at	4.74e-06	4.41e-08	-1.91035	CCR2
204318_s_at	0.0117	0.000982	-1.90927	GTSE1
213790_at	0.0129	0.00112	-1.90448	ADAM12
221933_at	0.000199	5.2e-06	-1.90337	NLGN4X
204825_at	0.000921	3.56e-05	-1.89872	MELK
212942_s_at	0.007	0.000495	-1.89005	CEMIP
221601_s_at	8.1e-05	1.72e-06	-1.88937	FCMR
215076_s_at	6.46e-05	1.29e-06	-1.88929	COL3A1
220330_s_at	3.41e-05	5.62e-07	-1.88772	SAMSN1
211368_s_at	0.000131	3.08e-06	-1.88566	CASP1
201755_at	0.0146	0.00132	-1.88478	MCM5
203535_at	0.00304	0.000169	-1.88376	S100A9
207977_s_at	0.00561	0.000369	-1.88349	DPT
205681_at	0.00126	5.31e-05	-1.88333	BCL2A1
208071_s_at	0.0233	0.00248	-1.88133	LAIR1
206660_at	0.00267	0.000143	-1.87762	IGLL1
201852_x_at	4.19e-05	7.26e-07	-1.87582	COL3A1
203028_s_at	0.000206	5.43e-06	-1.87472	CYBA
201743_at	6.28e-05	1.25e-06	-1.87469	CD14
209846_s_at	0.000358	1.08e-05	-1.87229	BTN3A2
204198_s_at	0.000154	3.82e-06	-1.86957	RUNX3
204092_s_at	0.000179	4.53e-06	-1.86847	AURKA
207957_s_at	0.000533	1.77e-05	-1.86153	PRKCB
221059_s_at	3.07e-08	9.38e-11	-1.8538	COTL1
206398_s_at	0.00312	0.000175	-1.85308	CD19
208906_at	0.00596	0.0004	-1.85173	HNRNPUL2-BSCL2///BSCL2
213542_at	0.00078	2.92e-05	-1.84673	ZNF710
217853_at	7.73e-07	5.1e-09	-1.84556	TNS3
216708_x_at	0.0156	0.00144	-1.84461	IGLJ3
209875_s_at	0.0321	0.00383	-1.8446	SPP1
214615_at	0.074	0.0122	-1.84147	P2RY10
220704_at	0.0512	0.00729	-1.84123	IKZF1
217078_s_at	0.0243	0.00263	-1.83998	CD300A
205098_at	1.16e-05	1.42e-07	-1.83965	CCR1
210046_s_at	2.86e-05	4.47e-07	-1.83502	IDH2
221581_s_at	0.00234	0.000118	-1.83431	LAT2
214083_at	0.0496	0.00697	-1.8328	PPP2R5C
209474_s_at	0.0117	0.00098	-1.83071	ENTPD1
222218_s_at	2.74e-05	4.22e-07	-1.83012	PILRA
206983_at	0.0103	0.000828	-1.82792	CCR6
210506_at	0.00262	0.000139	-1.82692	FUT7
214617_at	0.000122	2.83e-06	-1.82648	PRF1
204358_s_at	0.00878	0.000669	-1.82595	LOC100506718///FLRT2
205965_at	0.000646	2.26e-05	-1.8225	BATF
221698_s_at	7.39e-05	1.52e-06	-1.81968	CLEC7A
201688_s_at	0.000354	1.06e-05	-1.81873	TPD52
212624_s_at	0.00122	5.09e-05	-1.81821	CHN1
206337_at	0.00121	5.02e-05	-1.81781	CCR7
221578_at	0.0215	0.00224	-1.81762	RASSF4
AFFX-HUMISGF3A/M97935_MA_at	0.00631	0.000431	-1.81759	STAT1
211046_at	0.0171	0.00163	-1.81563	KCNH6
213975_s_at	0.000283	8.05e-06	-1.81072	LYZ
213068_at	0.0016	7.15e-05	-1.80842	DPT
220532_s_at	0.000154	3.82e-06	-1.80816	TMEM176B
203153_at	0.0129	0.00112	-1.8079	IFIT1
221153_s_at	0.0294	0.00339	-1.80696
204070_at	4.7e-05	8.59e-07	-1.80673	RARRES3
208850_s_at	0.000121	2.79e-06	-1.80671	THY1
204279_at	2.48e-05	3.75e-07	-1.80428	PSMB9
209312_x_at	6.18e-05	1.22e-06	-1.80218	LOC101060835///LOC100996809///HLA-DRB5///HLA-DRB4///HLA-DRB1///HLA-DQB1
205666_at	0.0336	0.00411	-1.80094	FMO1
205285_s_at	0.00096	3.74e-05	-1.79922	FYB
221538_s_at	0.000134	3.2e-06	-1.79552	PLXNA1
215891_s_at	0.005	0.000321	-1.7927	GM2A
201340_s_at	0.00634	0.000434	-1.79192	ENC1
203764_at	0.00561	0.000369	-1.79127	DLGAP5
216191_s_at	0.0135	0.00119	-1.7897	TRDV3
214032_at	0.00388	0.000231	-1.78957	ZAP70
214770_at	0.00198	9.35e-05	-1.78688	MSR1
207681_at	0.000394	1.22e-05	-1.78601	CXCR3
206206_at	8.87e-05	1.93e-06	-1.78361	CD180
220049_s_at	0.0184	0.00182	-1.77847	PDCD1LG2
207902_at	0.00251	0.00013	-1.77742	IL5RA
215524_x_at	0.00219	0.000108	-1.77566	MGC40069///TRAC///TRAJ17///TRAV20///TRDV2///YME1L1
204959_at	5.6e-05	1.06e-06	-1.77446	MNDA
212529_at	0.00209	0.000102	-1.77411	LSM12
211636_at	0.000604	2.09e-05	-1.77333	LOC102723407///IGHV4-31///IGHM///IGHG4///IGHG1///IGHA2///IGHA1
213174_at	0.0238	0.00255	-1.76801	TTC9
204861_s_at	0.0273	0.00307	-1.76784	NAIP
39318_at	0.000201	5.29e-06	-1.76659	TCL1A
204670_x_at	3.13e-06	2.64e-08	-1.7632	LOC100996809///HLA-DRB4///HLA-DRB1
205922_at	0.0395	0.00507	-1.76189	VNN2
205237_at	0.000274	7.68e-06	-1.76173	FCN1
221293_s_at	0.00312	0.000175	-1.75763	DEF6
221584_s_at	0.00241	0.000123	-1.75515	KCNMA1
208091_s_at	3.67e-07	1.88e-09	-1.75482	VOPP1
213947_s_at	0.00106	4.23e-05	-1.75142	NUP210
204444_at	0.00386	0.00023	-1.74925	KIF11
204205_at	0.000162	4.05e-06	-1.74613	APOBEC3G
222288_at	0.007	0.000497	-1.74285
206471_s_at	0.0649	0.0101	-1.74107	PLXNC1
217143_s_at	0.00415	0.000254	-1.74075	YME1L1
205449_at	0.0156	0.00144	-1.73924	SAC3D1
205488_at	8.67e-05	1.88e-06	-1.73891	GZMA
202869_at	3.43e-05	5.66e-07	-1.73631	OAS1
203922_s_at	4.44e-06	4.03e-08	-1.73538	CYBB
204114_at	2.91e-05	4.57e-07	-1.73518	NID2
AFFX-HUMISGF3A/M97935_5_at	0.171	0.0412	-1.73143	STAT1
202269_x_at	0.000999	3.93e-05	-1.72919	GBP1
205758_at	0.000134	3.21e-06	-1.72865	CD8A
201670_s_at	5.94e-05	1.15e-06	-1.72723	MARCKS
202870_s_at	0.0245	0.00267	-1.72653	CDC20
214981_at	0.218	0.0603	-1.72639	POSTN
205213_at	0.00286	0.000157	-1.7261	ACAP1
220097_s_at	0.000595	2.05e-05	-1.72587	TMEM104
205685_at	1.73e-05	2.37e-07	-1.72518	CD86
219519_s_at	0.00281	0.000153	-1.72392	SIGLEC1
206553_at	0.0734	0.0121	-1.72278	OAS2
211990_at	4.4e-06	3.93e-08	-1.72274	HLA-DPA1
210072_at	0.0542	0.00783	-1.72246	CCL19
221261_x_at	0.0552	0.00803	-1.72154	SNORA11E///SNORA11D///MAGED4///MAGED4B
202902_s_at	0.000882	3.38e-05	-1.72062	CTSS
206296_x_at	0.00393	0.000235	-1.7206	MAP4K1
221081_s_at	0.0165	0.00156	-1.7171	DENND2D
218404_at	7.64e-05	1.59e-06	-1.71468	SNX10
204766_s_at	0.00326	0.000185	-1.71433	NUDT1
209949_at	0.000633	2.21e-05	-1.71079	NCF2
220066_at	0.0164	0.00154	-1.71072	NOD2
208121_s_at	7.49e-07	4.84e-09	-1.71051	PTPRO
213160_at	0.000773	2.88e-05	-1.70707	DOCK2
203741_s_at	0.000127	2.97e-06	-1.7063	ADCY7
221724_s_at	0.042	0.00551	-1.70582	CLEC4A
210222_s_at	0.00046	1.5e-05	-1.70406	RTN1
213618_at	0.000276	7.83e-06	-1.70327	ARAP2
213268_at	0.00769	0.000562	-1.70288	CAMTA1
205884_at	0.00664	0.000463	-1.70194	ITGA4
210873_x_at	0.0299	0.00346	-1.69888	APOBEC3A_B///APOBEC3A
212651_at	0.00208	0.000101	-1.69844	RHOBTB1
203388_at	0.0181	0.00176	-1.69649	ARRB2
202411_at	0.0034	0.000196	-1.69614	IFI27
202917_s_at	0.00365	0.000214	-1.69603	S100A8
216945_x_at	0.00165	7.43e-05	-1.69561	PASK
218730_s_at	0.0737	0.0122	-1.69059	OGN
204962_s_at	0.0213	0.00221	-1.68822	SLC35F6///CENPA
209269_s_at	0.0386	0.00494	-1.68677	SYK
214560_at	0.00444	0.000275	-1.68583	FPR3
219528_s_at	0.000187	4.83e-06	-1.68461	BCL11B
219040_at	0.00369	0.000217	-1.68348	CORO7
203246_s_at	0.0204	0.00211	-1.68345	NPRL2
209546_s_at	0.000711	2.61e-05	-1.68159	APOL1
203397_s_at	0.0124	0.00106	-1.67837	GALNT3
204269_at	4.56e-06	4.18e-08	-1.67513	PIM2
214551_s_at	0.0326	0.00391	-1.67451	CD7
217362_x_at	0.00245	0.000125	-1.67421	HLA-DRB6
214370_at	0.0568	0.00836	-1.67275	S100A8
213273_at	0.0373	0.00472	-1.67183	TENM4
205739_x_at	0.00615	0.000415	-1.67142	ZNF107
206313_at	0.00103	4.06e-05	-1.66981	HLA-DOA
203964_at	0.000134	3.16e-06	-1.66898	NMI
AFFX-HUMISGF3A/M97935_3_at	1.54e-05	2.07e-07	-1.66758	STAT1
203231_s_at	0.0962	0.0177	-1.66684	ATXN1
211646_at	0.0955	0.0175	-1.66671	LOC102725526///IGHM///IGHG3///IGHG2///IGHG1///IGHA1///IGH
205801_s_at	0.019	0.00189	-1.6654	RASGRP3
210895_s_at	0.000694	2.49e-05	-1.6629	CD86
219888_at	0.0291	0.00334	-1.66266	SPAG4
203472_s_at	0.126	0.0264	-1.65522	SLCO2B1
204922_at	0.00472	0.000297	-1.65458	C11orf80
217694_at	0.0587	0.00879	-1.65205
210220_at	0.00414	0.000251	-1.65114	FZD2
217388_s_at	9.58e-05	2.13e-06	-1.64991	KYNU
202803_s_at	1.26e-05	1.61e-07	-1.64873	ITGB2
202338_at	0.00128	5.38e-05	-1.64823	TK1
204118_at	6.75e-05	1.36e-06	-1.64545	CD48
204612_at	0.00615	0.000415	-1.64524	PKIA
221838_at	0.0179	0.00174	-1.64464	KLHL22
201998_at	5.23e-06	5e-08	-1.64456	ST6GAL1
221463_at	0.0141	0.00126	-1.64323	CCL24
206896_s_at	0.00222	0.00011	-1.63953	GNG7
218355_at	0.00248	0.000128	-1.63921	KIF4A
206752_s_at	0.0207	0.00214	-1.63674	DFFB
205092_x_at	0.023	0.00244	-1.63499	ZBTB1
211133_x_at	5.69e-05	1.09e-06	-1.63294	LILRB3
213906_at	0.03	0.00348	-1.63083	MYBL1
214054_at	2.2e-06	1.78e-08	-1.63074	DOK2
204789_at	0.0103	0.000823	-1.62741	FMNL1
208771_s_at	4.63e-05	8.38e-07	-1.62601	LOC101928830///LTA4H
64408_s_at	0.000397	1.24e-05	-1.62431	CALML4
211638_at	0.0379	0.00481	-1.62307	IGHV4-31///IGHM///IGHG3///IGHG1///IGHD///IGHA2///IGHA1///IGH
218452_at	0.00614	0.000414	-1.62268	SMARCAL1
219087_at	0.00544	0.000356	-1.62072	ASPN
208306_x_at	1.51e-05	2.03e-07	-1.6204	HLA-DRB1
203936_s_at	0.00751	0.000545	-1.62007	MMP9
214591_at	0.0991	0.0184	-1.61794	KLHL4
216407_at	0.0465	0.00637	-1.61706	VAC14
209696_at	0.000876	3.35e-05	-1.61641	FBP1
38149_at	4.4e-06	3.95e-08	-1.61548	ARHGAP25
207677_s_at	0.000218	5.78e-06	-1.61493	NCF4
206638_at	0.0666	0.0105	-1.61469	HTR2B
208018_s_at	0.000109	2.47e-06	-1.61327	HCK
37145_at	0.0252	0.00277	-1.61185	GNLY
210152_at	1.29e-05	1.68e-07	-1.61107	LILRB4
206925_at	0.00991	0.000785	-1.6098	ST8SIA4
218747_s_at	0.00513	0.000331	-1.60849	TAPBPL
210662_at	0.108	0.0209	-1.60254	KYNU
215343_at	0.0882	0.0158	-1.60093	CCDC88C
202546_at	0.00729	0.000525	-1.60079	VAMP8
218445_at	0.00154	6.84e-05	-1.60017	H2AFY2
219648_at	4.29e-07	2.31e-09	-1.59938	MREG
219667_s_at	0.037	0.00468	-1.59784	BANK1
219849_at	0.0352	0.00439	-1.597	ZNF671
218870_at	6.07e-05	1.18e-06	-1.59525	LOC101928361///ARHGAP15
210059_s_at	0.00554	0.000363	-1.59332	MAPK13
205686_s_at	0.000665	2.35e-05	-1.59261	CD86
221634_at	0.0872	0.0155	-1.59198	RPL23AP7///CENPBD1P1
208885_at	1.22e-05	1.53e-07	-1.59165	LCP1
211343_s_at	0.107	0.0206	-1.59152	COL13A1
219836_at	0.0147	0.00134	-1.58984	ZBED2
218585_s_at	0.0035	0.000203	-1.58788	DTL
213085_s_at	0.00961	0.000753	-1.58531	WWC1
222017_x_at	0.00761	0.000554	-1.581	LRCH4
203561_at	0.0031	0.000174	-1.57945	FCGR2A
205099_s_at	0.0233	0.00248	-1.57871	CCR1
218035_s_at	0.00026	7.15e-06	-1.57762	RBM47
209480_at	0.432	0.188	-1.57693	HLA-DQB1
210044_s_at	0.0142	0.00127	-1.57651	LYL1
211395_x_at	0.0145	0.00131	-1.57348	FCGR2C
219014_at	0.00183	8.43e-05	-1.57248	PLAC8
205881_at	0.005	0.000321	-1.57144	ZNF74
211122_s_at	0.0128	0.0011	-1.57066	CXCL11
219956_at	0.00342	0.000197	-1.57065	GALNT6
211654_x_at	0.013	0.00113	-1.56765	HLA-DQB1
206082_at	0.0174	0.00167	-1.56747	HCP5
205552_s_at	0.00041	1.28e-05	-1.5672	OAS1
219694_at	0.0124	0.00106	-1.56632	FAM105A
204401_at	0.00248	0.000128	-1.56621	KCNN4
215077_at	0.0743	0.0123	-1.56268	COL3A1
221045_s_at	0.00646	0.000446	-1.56224	PER3
220169_at	0.0718	0.0117	-1.56183	TMEM156
206914_at	0.00594	0.000398	-1.56159	CRTAM
213670_x_at	0.0609	0.00925	-1.56094	NSUN5P1
204007_at	2.34e-07	1.08e-09	-1.56092	FCGR3B
205003_at	6.16e-05	1.21e-06	-1.55915	DOCK4
219148_at	0.000159	3.97e-06	-1.55893	PBK
204265_s_at	3.49e-05	5.82e-07	-1.55866	GPSM3
218992_at	0.00849	0.000638	-1.55739	PLGRKT
213125_at	0.000122	2.83e-06	-1.55688	OLFML2B
200887_s_at	8.06e-05	1.71e-06	-1.55679	STAT1
219807_x_at	0.00306	0.000171	-1.55597	MIA-RAB4B///RAB4B
205992_s_at	2.04e-05	2.89e-07	-1.55486	IL15
214044_at	0.0247	0.00269	-1.55409	RYR2
220121_at	0.0217	0.00228	-1.55377	LINS1
204081_at	0.0295	0.0034	-1.55339	NRGN
206632_s_at	0.00134	5.75e-05	-1.55311	APOBEC3B
204146_at	0.0294	0.00339	-1.54821	RAD51AP1
217933_s_at	5.71e-05	1.09e-06	-1.54628	LAP3
206295_at	0.0495	0.00694	-1.545	IL18
201262_s_at	0.0673	0.0106	-1.54468	BGN
213056_at	8.54e-06	9.66e-08	-1.54358	FRMD4B
214606_at	0.189	0.0482	-1.53809	TSPAN2
209879_at	4.55e-05	8.19e-07	-1.53758	SELPLG
219280_at	0.0034	0.000195	-1.53192	BRWD1
208997_s_at	9.21e-05	2.02e-06	-1.53075	UCP2
221210_s_at	0.00444	0.000275	-1.52903	NPL
215783_s_at	0.0182	0.00178	-1.52688	ALPL
205786_s_at	1.6e-05	2.17e-07	-1.52146	ITGAM
211138_s_at	2.37e-05	3.55e-07	-1.51975	KMO
217192_s_at	0.0089	0.000681	-1.51946	PRDM1
208268_at	0.0195	0.00197	-1.51829	ADAM28
203666_at	4.47e-05	7.97e-07	-1.51779	CXCL12
220320_at	0.0109	0.000894	-1.51491	DOK3
204361_s_at	0.0197	0.002	-1.51225	SKAP2
208602_x_at	0.000266	7.42e-06	-1.51086	CD6
216883_x_at	0.00835	0.000623	-1.50845	PDE6D
202901_x_at	0.00264	0.000141	-1.50814	CTSS
206584_at	8e-05	1.69e-06	-1.50708	LY96
203358_s_at	0.103	0.0195	-1.50625	EZH2
209040_s_at	0.000476	1.56e-05	-1.50605	PSMB8
208273_at	0.0421	0.00553	-1.50458	ZNF670-ZNF695///ZNF670///ZNF695
205859_at	1.1e-05	1.34e-07	-1.504	LY86
207815_at	0.0325	0.0039	-1.50274	PF4V1
206407_s_at	0.0192	0.00192	-1.50163	CCL13
205269_at	0.000515	1.7e-05	-1.49751	LCP2
221363_x_at	0.0238	0.00256	-1.49514	GPR25
221085_at	0.00206	9.89e-05	-1.4951	TNFSF15
203771_s_at	0.104	0.0196	-1.49193	BLVRA
208146_s_at	0.000974	3.81e-05	-1.49158	CPVL
201850_at	0.0014	6.06e-05	-1.49065	CAPG
221135_s_at	0.0124	0.00106	-1.48875	ASTE1
219656_at	0.0203	0.00209	-1.48537	PCDH12
207173_x_at	0.00263	0.00014	-1.48532	CDH11
211782_at	0.102	0.0193	-1.48402	IDS
206687_s_at	1.06e-06	7.32e-09	-1.48247	PTPN6
203047_at	0.0224	0.00236	-1.47941	STK10
214329_x_at	0.00594	0.000398	-1.47904	TNFSF10
206545_at	0.00237	0.00012	-1.47776	CD28
209734_at	1.28e-06	9.05e-09	-1.47367	NCKAP1L
210612_s_at	0.115	0.0231	-1.46979	SYNJ2
202998_s_at	0.0049	0.000312	-1.46746	LOXL2
206666_at	0.00338	0.000194	-1.46719	GZMK
210454_s_at	0.0106	0.000861	-1.46545	KCNJ6
206682_at	5.67e-05	1.08e-06	-1.46482	CLEC10A
209367_at	0.0106	0.000861	-1.45829	STXBP2
208206_s_at	0.0322	0.00385	-1.45699	RASGRP2
215363_x_at	0.0304	0.00354	-1.45477	FOLH1B///FOLH1
38241_at	1.95e-05	2.74e-07	-1.45381	BTN3A3
221491_x_at	0.24	0.0702	-1.45279	LOC101060835///LOC100996809///HLA-DRB6///HLA-DRB5///HLA-DRB4///HLA-DRB3///HLA-DRB1///HLA-DQB1
217540_at	0.0131	0.00114	-1.44989	NXPE3
218979_at	0.00414	0.000251	-1.44815	RMI1
206341_at	0.0286	0.00326	-1.44795	IL2RA
209934_s_at	0.021	0.00218	-1.44598	ATP2C1
211557_x_at	0.073	0.012	-1.44557	SLCO2B1
33304_at	0.000141	3.46e-06	-1.44363	ISG20
211192_s_at	0.0552	0.00802	-1.44165	CD84
218231_at	0.000687	2.45e-05	-1.44161	NAGK
216015_s_at	0.0704	0.0113	-1.44149	NLRP3
202833_s_at	0.00962	0.000755	-1.44039	SERPINA1
210846_x_at	0.0765	0.0128	-1.43944	TRIM14
215151_at	0.0612	0.00933	-1.4385	DOCK10
209619_at	8.54e-06	9.77e-08	-1.43444	CD74
203470_s_at	0.00205	9.79e-05	-1.43424	PLEK
205819_at	0.00248	0.000127	-1.4342	MARCO
218451_at	0.00627	0.000425	-1.43342	CDCP1
210052_s_at	0.0111	0.00092	-1.43225	TPX2
214719_at	0.00122	5.09e-05	-1.43194	SLC46A3
207796_x_at	0.00067	2.38e-05	-1.4291	KLRD1
204425_at	0.0247	0.0027	-1.42888	ARHGAP4
211851_x_at	0.00479	0.000303	-1.4283	BRCA1
205844_at	0.178	0.044	-1.42791	VNN1
213990_s_at	0.00224	0.000111	-1.42613	PAK5
204692_at	0.00247	0.000127	-1.42575	SAP25///LRCH4
203547_at	1.41e-05	1.86e-07	-1.42508	CD4
204061_at	0.00314	0.000177	-1.42334	PRKX
202295_s_at	8.84e-05	1.92e-06	-1.42322	CTSH
216250_s_at	6.74e-07	4.15e-09	-1.42268	LPXN
202589_at	0.000142	3.48e-06	-1.42167	TYMS
220059_at	0.101	0.0189	-1.41994	STAP1
219787_s_at	0.0124	0.00106	-1.41992	ECT2
209685_s_at	2.22e-05	3.24e-07	-1.41872	PRKCB
218614_at	7.19e-05	1.48e-06	-1.41587	KIAA1551
206120_at	0.0086	0.000649	-1.41491	CD33
213142_x_at	7.41e-06	7.95e-08	-1.41331	GSAP
218223_s_at	0.00207	9.96e-05	-1.4124	PLEKHO1
211286_x_at	0.0781	0.0132	-1.41023	CSF2RA
202790_at	0.0142	0.00127	-1.40951	CLDN7
209035_at	0.00229	0.000115	-1.40941	MDK
205234_at	0.186	0.0469	-1.40765	SLC16A4
203879_at	4.65e-06	4.28e-08	-1.40747	PIK3CD
217028_at	0.0201	0.00206	-1.40204	CXCR4
203625_x_at	0.0133	0.00116	-1.39794	SKP2
207091_at	0.00805	0.000597	-1.39529	P2RX7
221442_at	0.0264	0.00294	-1.39309	MC3R
214539_at	0.0271	0.00303	-1.39256	SERPINB10
220581_at	0.0326	0.00392	-1.39251	CCDC170
216394_x_at	0.0156	0.00144	-1.39061
205159_at	0.00267	0.000143	-1.38992	CSF2RB
210660_at	0.0773	0.013	-1.38987	LILRA1
218232_at	5.19e-05	9.63e-07	-1.38958	C1QA
213017_at	0.0081	0.000601	-1.38742	ABHD3
206011_at	8.33e-06	9.39e-08	-1.38736	CASP1
209235_at	0.0609	0.00926	-1.38672	CLCN7
221730_at	0.000452	1.46e-05	-1.38466	COL5A2
213534_s_at	0.000397	1.24e-05	-1.38357	PASK
210538_s_at	0.00849	0.000637	-1.38242	BIRC3
205474_at	7.38e-07	4.71e-09	-1.3817	CRLF3
219506_at	0.000134	3.17e-06	-1.38127	C1orf54
207165_at	0.0277	0.00312	-1.38056	HMMR
217983_s_at	5.26e-05	9.8e-07	-1.37994	RNASET2
215118_s_at	0.00167	7.59e-05	-1.37796	IGH
204774_at	0.00217	0.000106	-1.37446	EVI2A
217163_at	0.0978	0.0181	-1.37361	ESR1
204470_at	0.163	0.0386	-1.37304	CXCL1
222150_s_at	8.55e-05	1.84e-06	-1.36955	GSAP
218986_s_at	0.000135	3.27e-06	-1.36849	DDX60
218806_s_at	0.0151	0.00138	-1.36649	VAV3
213624_at	0.00131	5.56e-05	-1.36413	SMPDL3A
209804_at	0.0306	0.00358	-1.36413	DCLRE1A
207777_s_at	0.000314	9.02e-06	-1.36367	SP140
212873_at	0.0131	0.00114	-1.36332	ARHGAP45
217469_at	0.0173	0.00167	-1.36295	IGH
205611_at	0.0737	0.0121	-1.36284	TNFSF12-TNFSF13///TNFSF12
211429_s_at	0.00568	0.000375	-1.36258	SERPINA1
207459_x_at	0.0201	0.00205	-1.36057	GYPB
201668_x_at	0.00378	0.000224	-1.35887	MARCKS
210375_at	0.256	0.078	-1.35822	PTGER3
204220_at	9.59e-05	2.14e-06	-1.35713	GMFG
220999_s_at	0.0012	4.96e-05	-1.35588	CYFIP2
219666_at	0.0197	0.002	-1.35486	MS4A6A
212473_s_at	4.01e-05	6.8e-07	-1.35382	MICAL2
203471_s_at	4.81e-05	8.83e-07	-1.3524	PLEK
209496_at	0.0861	0.0151	-1.35212	RARRES2
209267_s_at	0.00264	0.000141	-1.35086	SLC39A8
211742_s_at	0.00597	0.000401	-1.35025	EVI2B
205578_at	0.0108	0.000879	-1.34944	ROR2
212702_s_at	0.0143	0.00128	-1.3493	BICD2
219806_s_at	2.13e-05	3.07e-07	-1.34907	SMCO4
219313_at	0.0725	0.0119	-1.34703	GRAMD1C
214786_at	0.149	0.0339	-1.34667	MAP3K1
207828_s_at	0.00441	0.000272	-1.34486	CENPF
217549_at	0.00352	0.000204	-1.34448	NCKAP1L
210959_s_at	0.00531	0.000345	-1.34399	SRD5A1
203052_at	0.00114	4.63e-05	-1.34105	C2
212999_x_at	0.419	0.178	-1.34042	LOC101060835///HLA-DQB1
203979_at	0.0861	0.0151	-1.34001	CYP27A1
204562_at	0.000377	1.15e-05	-1.33913	IRF4
210528_at	0.0395	0.00508	-1.33487	MR1
205943_at	0.00151	6.65e-05	-1.33439	TDO2
205990_s_at	0.00125	5.25e-05	-1.33403	WNT5A
220770_s_at	0.145	0.0326	-1.33294	ZBED8
203302_at	0.00101	3.99e-05	-1.33268	DCK
217371_s_at	0.0134	0.00118	-1.33221	IL15
213982_s_at	0.000102	2.28e-06	-1.33195	RABGAP1L
210029_at	0.00102	4.05e-05	-1.33098	IDO1
212316_at	0.199	0.0522	-1.32971	NUP210
201430_s_at	3.08e-05	4.9e-07	-1.32897	DPYSL3
214702_at	0.000653	2.29e-05	-1.32859	FN1
221653_x_at	0.00498	0.000318	-1.32815	APOL2
210785_s_at	0.000358	1.08e-05	-1.32796	THEMIS2
201762_s_at	0.00401	0.000241	-1.32572	MIR7703///PSME2
209933_s_at	0.000103	2.31e-06	-1.32486	CD300A
202830_s_at	0.000635	2.22e-05	-1.32455	SLC37A4
208438_s_at	0.0154	0.00142	-1.32363	FGR
213293_s_at	0.000524	1.74e-05	-1.32356	TRIM22
210004_at	0.00591	0.000395	-1.32274	OLR1
203185_at	4.39e-06	3.9e-08	-1.3226	RASSF2
202503_s_at	0.000183	4.73e-06	-1.3221	KIAA0101
218454_at	8.55e-06	9.83e-08	-1.3214	PLBD1
221004_s_at	0.000308	8.83e-06	-1.31934	ITM2C
204588_s_at	8.43e-05	1.81e-06	-1.31859	SLC7A7
205312_at	0.0256	0.00282	-1.31794	SPI1
210559_s_at	0.145	0.0325	-1.3171	CDK1
205039_s_at	0.00105	4.2e-05	-1.31612	IKZF1
208387_s_at	0.000606	2.1e-05	-1.31441	MMP24
221345_at	0.0332	0.00401	-1.31435	FFAR2
204912_at	7.98e-05	1.68e-06	-1.31417	IL10RA
219777_at	0.000466	1.52e-05	-1.31348	GIMAP6
214191_at	0.0177	0.00171	-1.31344	ICA1
210715_s_at	0.0065	0.000449	-1.31335	SPINT2
211734_s_at	0.0086	0.000649	-1.31279	FCER1A
201079_at	0.00454	0.000283	-1.31274	SYNGR2
208829_at	0.000348	1.03e-05	-1.31263	TAPBP
212959_s_at	1.08e-05	1.31e-07	-1.31259	GNPTAB
206404_at	0.0507	0.00719	-1.31127	FGF9
202064_s_at	0.0192	0.00192	-1.31119	SEL1L
201431_s_at	3.26e-05	5.36e-07	-1.31102	DPYSL3
206219_s_at	0.00116	4.74e-05	-1.30996	VAV1
210663_s_at	0.00106	4.25e-05	-1.30935	KYNU
203128_at	0.0858	0.0151	-1.30902	SPTLC2
218689_at	0.0807	0.0138	-1.30875	FANCF
219161_s_at	6.09e-05	1.19e-06	-1.30675	CKLF-CMTM1///CKLF
209748_at	0.0208	0.00215	-1.30655	SPAST
201951_at	0.0316	0.00374	-1.30392	ALCAM
36920_at	0.0635	0.00981	-1.3036	MTM1
202944_at	9.2e-05	2.01e-06	-1.30278	NAGA
216050_at	0.102	0.0193	-1.30165
219513_s_at	0.173	0.0421	-1.30103	SH2D3A
213172_at	0.104	0.0199	-1.29963	TTC9
211282_x_at	0.0704	0.0113	-1.29658	TNFRSF25
210450_at	0.207	0.0551	-1.2952	IGHV5-78
220038_at	0.00144	6.26e-05	-1.29446	C8orf44-SGK3///SGK3
AFFX-HUMISGF3A/M97935_MB_at	0.0072	0.000515	-1.29396	STAT1
218976_at	0.00533	0.000347	-1.293	DNAJC12
203490_at	0.0249	0.00272	-1.29237	ELF4
201288_at	3.75e-05	6.28e-07	-1.2908	ARHGDIB
200838_at	0.00104	4.14e-05	-1.29066	CTSB
220836_at	0.409	0.171	-1.28999	ZNF407
216064_s_at	0.00238	0.000121	-1.28884	AGA
211367_s_at	0.0132	0.00115	-1.2884	CASP1
208650_s_at	0.225	0.0633	-1.28771	CD24
37170_at	0.000337	9.88e-06	-1.28451	BMP2K
219048_at	0.0643	0.01	-1.28386	PIGN
203232_s_at	0.0026	0.000137	-1.28337	ATXN1
206314_at	0.244	0.0721	-1.28259	ZKSCAN7
201732_s_at	0.0235	0.00252	-1.28115	CLCN3
218161_s_at	0.0196	0.00197	-1.28092	CLN6
208404_x_at	0.0197	0.00199	-1.28017	KCNJ5
207571_x_at	0.00219	0.000108	-1.27977	THEMIS2
214995_s_at	0.00286	0.000157	-1.27839	APOBEC3F///APOBEC3G
221729_at	0.000941	3.65e-05	-1.27824	COL5A2
221573_at	0.0287	0.00328	-1.27657	C7orf25///PSMA2
206181_at	0.0274	0.00308	-1.27375	SLAMF1
217784_at	0.0864	0.0153	-1.27344	YKT6
202659_at	0.00326	0.000185	-1.27319	PSMB10
204504_s_at	0.00185	8.58e-05	-1.27312	HIRIP3
201004_at	0.000354	1.06e-05	-1.27187	SSR4
202855_s_at	0.0419	0.0055	-1.27065	MIR6787///SLC16A3
203718_at	0.0702	0.0113	-1.27015	PNPLA6
201954_at	7.41e-06	7.91e-08	-1.26917	ARPC1B
219541_at	0.0144	0.0013	-1.26709	LIME1
201720_s_at	0.01	0.0008	-1.26427	LAPTM5
203281_s_at	0.0459	0.00626	-1.26383	MIR5193///UBA7
205048_s_at	0.374	0.147	-1.26352	PSPH
208269_s_at	0.0674	0.0106	-1.26337	ADAM28
209773_s_at	1.94e-05	2.72e-07	-1.26149	RRM2
205727_at	0.0514	0.00732	-1.26085	TEP1
211897_s_at	0.147	0.033	-1.2593	CRHR1
218913_s_at	0.0135	0.0012	-1.25886	GMIP
202856_s_at	0.0162	0.00152	-1.25863	MIR6787///SLC16A3
205574_x_at	0.0049	0.000311	-1.2586	BMP1
218560_s_at	0.00861	0.000651	-1.25793	JMJD4
203481_at	0.0144	0.0013	-1.25756	SLF2
205495_s_at	0.00279	0.000151	-1.25735	GNLY
206316_s_at	0.0429	0.00567	-1.25658	KNTC1
211878_at	0.0422	0.00556	-1.25524
218349_s_at	0.212	0.0576	-1.25436	ZWILCH
219691_at	0.0707	0.0114	-1.25297	SAMD9
217979_at	0.00373	0.00022	-1.25194	TSPAN13
221666_s_at	9.18e-05	2e-06	-1.25128	PYCARD
35820_at	0.000351	1.04e-05	-1.25009	GM2A
201487_at	0.00259	0.000135	-1.24992	CTSC
204137_at	0.00136	5.87e-05	-1.24969	GPR137B
215558_at	0.138	0.0303	-1.24856	UBR2
207090_x_at	0.184	0.0462	-1.24852	ZFP30
203417_at	0.298	0.1	-1.24839	MFAP2
210038_at	0.00253	0.000132	-1.24653	PRKCQ
220433_at	0.0643	0.01	-1.24626	PRRG3
205421_at	0.332	0.12	-1.24522	SLC22A3
219990_at	0.334	0.121	-1.24323	E2F8
210613_s_at	0.0567	0.00834	-1.24315	SYNGR1
220651_s_at	0.0282	0.0032	-1.24271	MCM10
219183_s_at	0.000153	3.78e-06	-1.24103	CYTH4
209583_s_at	0.0317	0.00374	-1.241	CD200
219259_at	0.00415	0.000253	-1.23915	SEMA4A
221413_at	0.0197	0.002	-1.23887	KCNAB3
202153_s_at	0.00925	0.000716	-1.23882	NUP62
219493_at	0.00178	8.14e-05	-1.23872	SHCBP1
209946_at	0.0128	0.00111	-1.23773	VEGFC
210442_at	0.00186	8.68e-05	-1.23763	IL1RL1
204017_at	0.00153	6.79e-05	-1.23751	KDELR3
206133_at	0.00612	0.000411	-1.23588	XAF1
203474_at	0.000675	2.4e-05	-1.23544	IQGAP2
204058_at	0.0046	0.000288	-1.23525	ME1
222319_at	0.0718	0.0117	-1.23474
209615_s_at	0.0879	0.0157	-1.23433	PAK1
212820_at	7.96e-05	1.67e-06	-1.23377	DMXL2
211250_s_at	0.0206	0.00213	-1.23368	SH3BP2
205484_at	0.0205	0.00211	-1.23278	SIT1
209626_s_at	2.87e-05	4.49e-07	-1.23159	OSBPL3
219736_at	0.125	0.0259	-1.23156	TRIM36
206804_at	0.0369	0.00467	-1.23147	CD3G
204857_at	0.265	0.0829	-1.23032	MAD1L1
212315_s_at	0.0143	0.00128	-1.22954	NUP210
204508_s_at	0.259	0.0797	-1.22614	CA12
213274_s_at	0.000274	7.7e-06	-1.22498	CTSB
208890_s_at	0.00219	0.000108	-1.22456	PLXNB2
208594_x_at	0.0086	0.000648	-1.22348	LILRA6
203272_s_at	0.0234	0.0025	-1.22214	TUSC2
215081_at	0.133	0.0284	-1.2192	KIAA1024
217984_at	8.14e-06	9.06e-08	-1.21889	RNASET2
205504_at	0.000153	3.78e-06	-1.21803	BTK
207715_at	0.0997	0.0186	-1.2175	CRYGB
204122_at	0.000435	1.38e-05	-1.21725	TYROBP
205988_at	2.8e-05	4.33e-07	-1.21644	CD84
213854_at	0.00893	0.000684	-1.21476	SYNGR1
204994_at	1.36e-05	1.76e-07	-1.21459	MX2
212828_at	0.0237	0.00254	-1.21345	SYNJ2
206267_s_at	0.0369	0.00466	-1.21206	MATK
204315_s_at	0.0428	0.00565	-1.21194	GTSE1
204709_s_at	0.211	0.057	-1.20956	KIF23
219539_at	0.0386	0.00494	-1.20955	GEMIN6
205668_at	0.00121	5.04e-05	-1.20946	LY75
202906_s_at	0.0401	0.00517	-1.20917	NBN
204333_s_at	0.0112	0.000931	-1.20906	AGA
211339_s_at	0.00444	0.000275	-1.20731	ITK
201923_at	4.35e-05	7.66e-07	-1.20624	PRDX4
60815_at	0.305	0.104	-1.20575	POLR2J4
204059_s_at	0.00356	0.000207	-1.20483	ME1
208423_s_at	0.228	0.0648	-1.20465	MSR1
206022_at	0.0991	0.0184	-1.20449	NDP
203509_at	0.000478	1.57e-05	-1.20418	SORL1
208534_s_at	0.134	0.0289	-1.20414	RASA4B///RASA4CP///RASA4
219387_at	0.0232	0.00247	-1.20412	CCDC88A
201858_s_at	0.0114	0.000954	-1.20288	SRGN
207959_s_at	0.0157	0.00146	-1.20254	DNAH9
215586_at	0.365	0.141	-1.2007
213523_at	0.0383	0.00489	-1.20039	CCNE1
220577_at	0.00236	0.000119	-1.19996	GVINP1
205722_s_at	0.0178	0.00173	-1.19976	GFRA2
216846_at	0.0287	0.00327	-1.19927	CYAT1
209970_x_at	0.000134	3.19e-06	-1.19854	CASP1
202524_s_at	1.22e-05	1.54e-07	-1.19848	SPOCK2
206693_at	0.0141	0.00126	-1.19706	IL7
216568_x_at	0.164	0.0388	-1.19692
201795_at	0.00104	4.15e-05	-1.19582	LBR
201341_at	0.0112	0.000925	-1.19489	ENC1
205316_at	0.042	0.00552	-1.19458	SLC15A2
215508_at	0.174	0.0426	-1.19071	BUB1
205346_at	0.07	0.0112	-1.18964	ST3GAL2
215919_s_at	0.00214	0.000105	-1.18959	MRPS11
205456_at	0.00121	5.01e-05	-1.1893	CD3E
205280_at	0.282	0.0919	-1.18834	GLRB
211517_s_at	0.228	0.0648	-1.18751	IL5RA
207172_s_at	0.0102	0.000814	-1.18662	CDH11
214100_x_at	0.203	0.0538	-1.18549	NSUN5P1
221797_at	0.0138	0.00122	-1.18546	OXLD1
213002_at	0.000654	2.3e-05	-1.18517	MARCKS
211737_x_at	0.0444	0.00598	-1.18372	PTN
202458_at	0.00049	1.61e-05	-1.18339	PRSS23
213496_at	0.00249	0.000129	-1.18326	PLPPR4
207714_s_at	0.18	0.0445	-1.18282	SERPINH1
218741_at	0.0214	0.00224	-1.18236	CENPM
221921_s_at	0.0654	0.0102	-1.18213	CADM3
207405_s_at	0.00942	0.000733	-1.18205	RAD17
201722_s_at	2.81e-05	4.37e-07	-1.18182	GALNT1
38964_r_at	1.56e-05	2.12e-07	-1.18137	WAS
204112_s_at	0.00259	0.000136	-1.18123	HNMT
210644_s_at	0.000396	1.23e-05	-1.181	LAIR1
218600_at	0.212	0.0576	-1.17986	LIMD2
210279_at	0.28	0.0909	-1.17931	GPR18
204445_s_at	0.000201	5.27e-06	-1.17881	ALOX5
205652_s_at	0.0407	0.00527	-1.17876	TTLL1
218746_at	0.0047	0.000295	-1.17761	TAPBPL
205903_s_at	0.000604	2.09e-05	-1.17748	KCNN3
211632_at	0.114	0.0227	-1.17652	IGHM///IGHG1///IGHD
202062_s_at	0.017	0.00162	-1.17618	SEL1L
218039_at	0.000444	1.42e-05	-1.17617	NUSAP1
207253_s_at	0.00633	0.000433	-1.17581	UBN1
203798_s_at	0.0872	0.0155	-1.17575	VSNL1
220306_at	0.000704	2.55e-05	-1.17494	FAM46C
207691_x_at	0.000283	8.03e-06	-1.17493	ENTPD1
203118_at	0.0343	0.00421	-1.17419	PCSK7
210330_at	0.0334	0.00408	-1.17317	SGCD
219066_at	0.00464	0.000291	-1.17288	PPCDC
202403_s_at	0.00339	0.000194	-1.17263	COL1A2
205194_at	0.133	0.0284	-1.17058	PSPH
207270_x_at	0.000195	5.07e-06	-1.16944	CD300C
207786_at	0.135	0.0291	-1.16922	CYP2R1
205306_x_at	0.000709	2.59e-05	-1.16875	KMO
211887_x_at	0.221	0.0616	-1.16721	MSR1
221253_s_at	0.000703	2.54e-05	-1.16714	BLOC1S5-TXNDC5///TXNDC5
214228_x_at	0.0865	0.0153	-1.16583	TNFRSF4
214253_s_at	0.0107	0.000867	-1.16539	DTNB
220659_s_at	0.0445	0.00599	-1.16532	C7orf43
221354_s_at	0.00659	0.000458	-1.16364	MCHR1
204638_at	0.0298	0.00346	-1.16228	ACP5
213373_s_at	0.00134	5.71e-05	-1.15957	CASP8
207566_at	0.0357	0.00447	-1.15774	MR1
217777_s_at	0.191	0.049	-1.15675	HACD3
201297_s_at	0.0865	0.0153	-1.15657	MOB1A
218729_at	0.00433	0.000267	-1.156	LXN
221781_s_at	0.0183	0.00179	-1.15592	DNAJC10
203560_at	0.00116	4.73e-05	-1.15553	GGH
217382_at	0.115	0.0231	-1.15421	CLIC1P1
204852_s_at	0.00591	0.000395	-1.15369	PTPN7
213355_at	0.0128	0.00111	-1.15305	ST3GAL6
204613_at	3.49e-05	5.8e-07	-1.15253	PLCG2
203416_at	0.00577	0.000383	-1.15094	CD53
204529_s_at	0.00264	0.00014	-1.15075	TOX
218436_at	0.149	0.0338	-1.15061	SIL1
202048_s_at	0.159	0.0369	-1.14959	CBX6
201448_at	0.00057	1.94e-05	-1.14918	TIA1
211530_x_at	0.0365	0.0046	-1.14885	HLA-G
220418_at	0.122	0.0249	-1.1488	UBASH3A
209906_at	0.0601	0.00908	-1.14876	C3AR1
215374_at	0.145	0.0326	-1.14844	PAPOLA
219693_at	0.145	0.0324	-1.14799	AGPAT4
205483_s_at	0.0089	0.000681	-1.14714	ISG15
208352_x_at	0.121	0.0247	-1.14618	ANK1
201411_s_at	0.0556	0.00812	-1.1459	PLEKHB2
206298_at	0.0593	0.00893	-1.14581	ARHGAP22
207087_x_at	0.0782	0.0132	-1.1457	ANK1
220093_at	0.0871	0.0155	-1.14569	ANTXR1
211583_x_at	0.0145	0.00132	-1.14468	NCR3
203018_s_at	0.0275	0.0031	-1.14427	SSX2IP
217513_at	0.122	0.0249	-1.14349	MILR1
203819_s_at	0.178	0.044	-1.14169	IGF2BP3
206480_at	0.158	0.0368	-1.14151	LTC4S
219238_at	0.0173	0.00166	-1.14107	PIGV
208373_s_at	0.00227	0.000113	-1.14048	P2RY6
213267_at	0.27	0.0853	-1.14033	DOPEY1
211833_s_at	0.0324	0.00388	-1.14017	BAX
219460_s_at	0.0334	0.00406	-1.13986	TMEM127
214811_at	0.132	0.0282	-1.13944	RIMBP2
210319_x_at	0.00194	9.1e-05	-1.13931	MSX2
217931_at	0.00251	0.000131	-1.13889	CNPY3
211178_s_at	0.000444	1.42e-05	-1.13823	PSTPIP1
219349_s_at	0.0226	0.00238	-1.13787	EXOC2
203362_s_at	0.0149	0.00136	-1.13773	MAD2L1
212956_at	0.000182	4.64e-06	-1.1377	TBC1D9
203196_at	0.00184	8.51e-05	-1.13734	ABCC4
214104_at	0.146	0.0328	-1.13684	GPR161
204675_at	0.0908	0.0164	-1.13621	SRD5A1
221799_at	0.103	0.0195	-1.13603	CHPF2
218543_s_at	6.81e-05	1.38e-06	-1.13309	PARP12
39891_at	0.000109	2.48e-06	-1.13226	ZNF710
212681_at	0.00366	0.000214	-1.13177	EPB41L3
219593_at	0.00379	0.000225	-1.13153	SLC15A3
203454_s_at	0.000265	7.34e-06	-1.12998	ATOX1
204829_s_at	0.000618	2.15e-05	-1.12898	FOLR2
203765_at	0.00427	0.000262	-1.1286	GCA
214235_at	0.101	0.019	-1.12842	CYP3A5
202095_s_at	0.193	0.0498	-1.12781	BIRC5
220338_at	0.0279	0.00315	-1.1277	RALGPS2
201666_at	0.000604	2.09e-05	-1.12736	TIMP1
209166_s_at	0.000527	1.75e-05	-1.12701	MAN2B1
208002_s_at	0.00206	9.87e-05	-1.12652	ACOT7
209780_at	0.000394	1.22e-05	-1.12609	PHTF2
213126_at	0.355	0.134	-1.12585	MED8
220092_s_at	0.23	0.0656	-1.12581	ANTXR1
213727_x_at	0.0338	0.00413	-1.12532	MPPE1
213587_s_at	0.0064	0.00044	-1.124	ATP6V0E2
213309_at	0.0627	0.00964	-1.124	PLCL2
212322_at	2.63e-06	2.17e-08	-1.12383	SGPL1
212657_s_at	0.0421	0.00554	-1.12359	IL1RN
213485_s_at	0.00109	4.37e-05	-1.12345	ABCC10
211919_s_at	0.0184	0.00182	-1.12296	CXCR4
211469_s_at	0.0039	0.000233	-1.12281	CXCR6
205119_s_at	0.0702	0.0113	-1.12236	FPR1
201212_at	0.002	9.52e-05	-1.12193	LGMN
217529_at	0.0332	0.00402	-1.12162	ORAI2
206249_at	0.08	0.0136	-1.1207	MAP3K13
31874_at	1.61e-05	2.19e-07	-1.11989	GAS2L1
208109_s_at	0.235	0.0678	-1.11837	LINC00597
219289_at	0.0213	0.00222	-1.11803	HEATR3
218943_s_at	7.76e-05	1.62e-06	-1.11782	DDX58
206800_at	0.0316	0.00374	-1.11763	MTHFR
218352_at	0.0191	0.0019	-1.11699	RCBTB1
219432_at	0.111	0.0219	-1.11532	EVC
205298_s_at	0.00781	0.000573	-1.11488	BTN2A2
217916_s_at	0.000531	1.76e-05	-1.11363	FAM49B
206723_s_at	0.00921	0.000712	-1.11301	LPAR2
207031_at	0.175	0.0429	-1.11283	NKX3-2
204702_s_at	0.000161	4.02e-06	-1.11277	NFE2L3
205090_s_at	0.0789	0.0134	-1.11222	NAGPA
218252_at	0.00206	9.89e-05	-1.11215	CKAP2
219869_s_at	0.0388	0.00496	-1.11184	SLC39A8
220377_at	0.00804	0.000596	-1.1109	FAM30A
204362_at	0.000315	9.08e-06	-1.11053	SKAP2
204051_s_at	0.115	0.0231	-1.10976	SFRP4
205842_s_at	0.0478	0.00663	-1.10928	JAK2
207551_s_at	8.57e-06	9.89e-08	-1.10867	MSL3
219290_x_at	0.00993	0.000786	-1.10851	DAPP1
206214_at	0.00994	0.000788	-1.10808	PLA2G7
214061_at	0.0107	0.000869	-1.10723	TBC1D31
214219_x_at	0.00586	0.000389	-1.10701	MAP4K1
207734_at	0.000134	3.2e-06	-1.1069	LAX1
210669_at	0.0386	0.00494	-1.10681	TFAP2A
202145_at	0.0445	0.00599	-1.10632	LY6E
201721_s_at	0.000452	1.46e-05	-1.10483	LAPTM5
205270_s_at	0.00327	0.000186	-1.10155	LCP2
40420_at	6.81e-05	1.38e-06	-1.10127	STK10
200916_at	0.00661	0.00046	-1.10122	TAGLN2
209200_at	0.00841	0.000629	-1.10092	MEF2C
200951_s_at	0.218	0.0599	-1.10055	CCND2
221685_s_at	0.229	0.0652	-1.10005	SPDL1
205381_at	0.00937	0.000729	-1.09966	LRRC17
202202_s_at	0.000847	3.23e-05	-1.09873	LAMA4
217977_at	0.23	0.0654	-1.09754	MSRB1
201309_x_at	0.00343	0.000198	-1.09708	NREP
211573_x_at	0.273	0.0866	-1.09631	TGM2
203360_s_at	0.00164	7.41e-05	-1.09603	GJA9-MYCBP///GJA9///MYCBP
220615_s_at	0.186	0.047	-1.09562	FAR2
210997_at	0.0572	0.00844	-1.09492	HGF
219463_at	0.0718	0.0117	-1.09369	LAMP5
221429_x_at	0.0489	0.00682	-1.09367	TEX13A
44673_at	0.00407	0.000246	-1.09322	SIGLEC1
217525_at	0.0139	0.00124	-1.09301	OLFML1
213716_s_at	0.00352	0.000204	-1.09238	SECTM1
201401_s_at	0.109	0.0212	-1.092	GRK2
214498_at	0.14	0.0309	-1.09159	ASIP
218328_at	0.126	0.0261	-1.09102	COQ4
203379_at	0.000379	1.16e-05	-1.09034	RPS6KA1
209770_at	0.000541	1.81e-05	-1.08962	BTN3A1
206025_s_at	0.263	0.0817	-1.08942	TNFAIP6
214804_at	0.263	0.0818	-1.08838	CENPI
219146_at	0.0128	0.0011	-1.08798	TEFM
209201_x_at	0.0681	0.0108	-1.08749	CXCR4
208915_s_at	0.0346	0.00425	-1.08716	GGA2
220307_at	0.0317	0.00376	-1.08628	CD244
207813_s_at	0.0825	0.0142	-1.08545	FDXR
202688_at	0.0156	0.00144	-1.08533	TNFSF10
213004_at	0.00778	0.00057	-1.0853	ANGPTL2
213625_at	0.0183	0.0018	-1.08462	ZKSCAN4
218489_s_at	0.254	0.0771	-1.08441	ALAD
214184_at	0.135	0.0292	-1.08439	NPFF
219574_at	0.000774	2.89e-05	-1.08367	2022-03-01
204254_s_at	6.42e-06	6.63e-08	-1.0836	VDR
206503_x_at	0.0481	0.00667	-1.08319	PML
205768_s_at	0.127	0.0266	-1.083	SLC27A2
209397_at	0.00109	4.37e-05	-1.08223	ME2
213733_at	0.000107	2.42e-06	-1.08176	MYO1F
210385_s_at	0.000696	2.51e-05	-1.08071	ERAP1
202742_s_at	0.00396	0.000238	-1.0806	PRKACB
203729_at	0.00306	0.000171	-1.0796	EMP3
205821_at	0.00957	0.00075	-1.07956	KLRC4-KLRK1///KLRK1
204385_at	0.00367	0.000216	-1.07956	KYNU
206928_at	0.0835	0.0145	-1.07946	ZNF124
209724_s_at	0.0414	0.00541	-1.07924	ZBTB14
204439_at	0.216	0.0593	-1.07907	IFI44L
204003_s_at	0.0465	0.00637	-1.07827	NUPL2
202687_s_at	0.00429	0.000264	-1.07813	TNFSF10
222031_at	0.0631	0.00973	-1.07774	LOC389906
220007_at	0.145	0.0325	-1.07774	METTL8
213275_x_at	0.000123	2.87e-06	-1.07747	CTSB
205366_s_at	0.0364	0.00458	-1.07694	HOXB6
212543_at	1.16e-05	1.43e-07	-1.07643	AIM1
215509_s_at	0.0164	0.00154	-1.07639	BUB1
219334_s_at	0.309	0.106	-1.07598	NABP1
211313_s_at	0.042	0.0055	-1.07559	BAZ1B
202326_at	0.129	0.0271	-1.07543	EHMT2
214389_at	0.456	0.206	-1.07406	SLC5A12
209131_s_at	0.267	0.0837	-1.07382	SNAP23
220428_at	0.128	0.0269	-1.07377	CD207
210456_at	0.122	0.0249	-1.07266	PCYT1B
213452_at	0.0662	0.0104	-1.07228	ZNF184
221058_s_at	5.22e-05	9.71e-07	-1.07225	CKLF
205594_at	0.0163	0.00153	-1.0722	ZNF652
206247_at	0.000575	1.96e-05	-1.07213	MICB
207996_s_at	0.00526	0.000342	-1.07204	LDLRAD4
211284_s_at	0.0027	0.000146	-1.07175	GRN
207892_at	0.0636	0.00982	-1.06985	CD40LG
202964_s_at	0.0123	0.00105	-1.06873	RFX5
215358_x_at	0.0526	0.00755	-1.06872	ZNF37BP
217785_s_at	0.226	0.0636	-1.06862	YKT6
219344_at	0.0136	0.00121	-1.06805	SLC29A3
91580_at	0.274	0.0872	-1.06683	LRTM1
219007_at	0.00588	0.000392	-1.06641	NUP43
52837_at	0.109	0.0212	-1.06543	KIAA1644
220786_s_at	0.451	0.202	-1.06539	SLC38A4
206278_at	0.0165	0.00155	-1.06517	PTAFR
202575_at	0.0967	0.0178	-1.065	CRABP2
213923_at	9.21e-05	2.03e-06	-1.06486	RAP2B
209544_at	0.144	0.032	-1.06467	RIPK2
221802_s_at	0.00588	0.000392	-1.0644	SHTN1
214339_s_at	0.00884	0.000675	-1.06396	MAP4K1
210176_at	0.00277	0.00015	-1.0625	TLR1
202767_at	0.000134	3.21e-06	-1.06249	ACP2
206843_at	0.0194	0.00195	-1.06173	CRYBA4
204057_at	0.00225	0.000112	-1.05833	IRF8
209790_s_at	0.222	0.0619	-1.05825	CASP6
203920_at	0.00115	4.65e-05	-1.05804	NR1H3
215785_s_at	0.0256	0.00282	-1.05766	CYFIP2
201158_at	0.333	0.121	-1.0576	NMT1
213071_at	0.0508	0.00721	-1.0572	DPT
201809_s_at	0.00309	0.000173	-1.05624	ENG
214716_at	0.000123	2.89e-06	-1.05618	BMP2K
205948_at	0.1	0.0188	-1.05613	PTPRT
1438_at	0.0441	0.00591	-1.05578	EPHB3
216766_at	0.32	0.113	-1.05349
220490_at	0.117	0.0236	-1.05298	SERINC2
204567_s_at	0.0143	0.00129	-1.05257	ABCG1
219360_s_at	0.0936	0.0171	-1.05254	TRPM4
213529_at	0.113	0.0224	-1.05252	ZNF688
208479_at	0.0625	0.00959	-1.05121	KCNA1
219243_at	0.00905	0.000697	-1.05091	GIMAP4
211963_s_at	0.000252	6.87e-06	-1.05016	ARPC5
202535_at	0.0243	0.00263	-1.0489	FADD
216143_at	0.0498	0.007	-1.04866
219700_at	0.0025	0.00013	-1.04859	PLXDC1
200644_at	0.00323	0.000183	-1.04803	MARCKSL1
214961_at	0.294	0.0982	-1.04761	MTUS2
221212_x_at	0.349	0.131	-1.04741	PBRM1
221882_s_at	0.0499	0.00703	-1.04715	TMEM8A
221029_s_at	0.0178	0.00173	-1.04651	WNT5B
219478_at	0.203	0.0538	-1.04648	WFDC1
65086_at	0.0132	0.00116	-1.04521	YIPF2
215583_at	0.179	0.0442	-1.04385	TMEM63A
207224_s_at	0.015	0.00137	-1.04361	SIGLEC7
220988_s_at	0.105	0.0202	-1.0436	C1QTNF3
204164_at	0.186	0.047	-1.04319	SIPA1
203110_at	0.177	0.0434	-1.04298	PTK2B
209360_s_at	0.185	0.0464	-1.0426	LOC101928269///LOC100506403///RUNX1
209858_x_at	0.145	0.0326	-1.04161	MPPE1
203940_s_at	0.0183	0.0018	-1.04152	VASH1
211732_x_at	0.00686	0.000483	-1.04101	HNMT
213039_at	5.28e-05	9.94e-07	-1.0403	ARHGEF18
205180_s_at	0.113	0.0223	-1.03978	ADAM8
211169_s_at	0.147	0.0331	-1.03973	PPP1R3A
219401_at	0.145	0.0323	-1.03964	XYLT2
206715_at	0.0282	0.0032	-1.03889	TFEC
218817_at	0.0068	0.000477	-1.03774	SPCS3
219358_s_at	0.0004	1.25e-05	-1.03645	ADAP2
218812_s_at	0.0147	0.00134	-1.0356	ORAI2
202478_at	0.00324	0.000184	-1.03559	TRIB2
216587_s_at	0.0476	0.00659	-1.03544	MIR4683///FZD8
219209_at	0.00286	0.000156	-1.03539	IFIH1
219636_s_at	0.0615	0.00939	-1.03528	ARMC9
216170_at	0.129	0.0272	-1.03491
203204_s_at	0.0636	0.00984	-1.03429	KDM4A
203554_x_at	6.19e-05	1.22e-06	-1.03413	PTTG1
213119_at	0.0011	4.42e-05	-1.03347	SLC36A1
203817_at	0.00444	0.000276	-1.0329	GUCY1B3
209788_s_at	0.0904	0.0162	-1.03191	ERAP1
217534_at	0.0782	0.0132	-1.03149	FAM49B
216386_at	0.142	0.0315	-1.03062	LOC220077
222237_s_at	0.159	0.0371	-1.02973	ZNF112
204052_s_at	0.169	0.0406	-1.02966	SFRP4
212888_at	0.000206	5.43e-06	-1.0294	DICER1
215942_s_at	0.191	0.049	-1.02936	GTSE1
47550_at	0.0586	0.00878	-1.02924	LZTS1
204879_at	0.286	0.094	-1.02923	PDPN
210293_s_at	0.00854	0.000643	-1.02877	SEC23B
221861_at	0.0698	0.0112	-1.0279	ARRB1
204105_s_at	0.0198	0.00202	-1.02673	NRCAM
215621_s_at	0.162	0.0383	-1.02572	IGHD
221586_s_at	0.18	0.0446	-1.02502	E2F5
213921_at	0.166	0.0397	-1.02489	SST
205939_at	0.128	0.0267	-1.02429	CYP3A7-CYP3A51P///CYP3A7
201613_s_at	0.0612	0.00933	-1.0241	AP1G2
201649_at	8.6e-05	1.86e-06	-1.0238	UBE2L6
212472_at	0.00151	6.65e-05	-1.02376	MICAL2
204238_s_at	0.298	0.101	-1.02371	DNPH1
209053_s_at	0.0592	0.00889	-1.02301	WHSC1
215542_at	0.279	0.0904	-1.02298
215728_s_at	0.187	0.0472	-1.02187	ACOT7
205024_s_at	0.0391	0.00502	-1.02069	RAD51
220076_at	0.154	0.0355	-1.02021	ANKH
200996_at	4.65e-05	8.44e-07	-1.01994	ACTR3
201724_s_at	0.000156	3.87e-06	-1.01989	GALNT1
210491_at	0.422	0.18	-1.01902
215882_at	0.278	0.0899	-1.01622	CEP152
206564_at	0.0383	0.00488	-1.0146	OPRL1
204204_at	0.041	0.00532	-1.0146	SLC31A2
209205_s_at	0.0275	0.00309	-1.0143	LMO4
210555_s_at	0.172	0.0416	-1.01398	NFATC3
202625_at	0.00186	8.67e-05	-1.01397	LYN
203369_x_at	0.174	0.0426	-1.01283	PDLIM7
218536_at	0.000836	3.17e-05	-1.01272	MRS2
219341_at	0.226	0.0636	-1.01252	CLN8
212414_s_at	0.000566	1.92e-05	-1.01212	GLYR1///SEPT6
206026_s_at	0.235	0.0676	-1.01106	TNFAIP6
215923_s_at	0.151	0.0344	-1.01048	PSD4
210615_at	0.0835	0.0145	-1.0104	NRP1
205054_at	0.29	0.0962	-1.01009	NEB
206334_at	0.109	0.0213	-1.01002	LIPF
207375_s_at	0.0787	0.0133	-1.00954	IL15RA
211005_at	0.000247	6.7e-06	-1.00899	LAT
220860_at	0.0685	0.0109	-1.00824	PURG
215080_s_at	0.131	0.0278	-1.00779	AGAP2
206803_at	0.197	0.0516	-1.00767	PDYN
210607_at	0.161	0.038	-1.00735	FLT3LG
207299_s_at	0.142	0.0315	-1.00703	GRM1
204654_s_at	0.135	0.0292	-1.00691	TFAP2A
216323_x_at	0.0675	0.0107	-1.00678	TUBA3D///TUBA3C
206067_s_at	0.426	0.183	-1.00668	WT1
220726_at	0.266	0.0834	-1.00667
204785_x_at	0.000363	1.1e-05	-1.00663	IFNAR2
202005_at	0.0215	0.00225	-1.00653	ST14
221287_at	0.0425	0.00561	-1.00647	RNASEL
219153_s_at	0.0979	0.0181	-1.00644	THSD4
204170_s_at	0.00294	0.000163	-1.00531	CKS2
221779_at	0.125	0.026	-1.00528	MICALL1
221349_at	0.136	0.0297	-1.00362	VPREB1
210776_x_at	0.118	0.024	-1.00354	TCF3
205588_s_at	0.0183	0.00179	-1.00119	FGFR1OP
219306_at	0.0659	0.0103	-1.00099	KIF15
209473_at	0.000416	1.31e-05	-1.00067	ENTPD1
214761_at	0.0118	0.000987	-1.00039	ZNF423
206852_at	0.268	0.084	1.00016	EPHA7
207851_s_at	0.0887	0.0159	1.00021	INSR
205027_s_at	0.0238	0.00256	1.00024	MAP3K8
202162_s_at	0.0146	0.00133	1.00035	CNOT8
213662_at	0.0812	0.0139	1.00106	FAM134B
206767_at	0.000434	1.37e-05	1.00117	RBMS3
201790_s_at	0.106	0.0204	1.00134	DHCR7
203341_at	0.000626	2.18e-05	1.00174	CEBPZ
823_at	0.0204	0.00211	1.00224	CX3CL1
221204_s_at	0.207	0.0552	1.00249	CRTAC1
213281_at	0.0591	0.00889	1.00269	JUN
216641_s_at	0.00763	0.000556	1.00307	LAD1
202342_s_at	0.0508	0.00721	1.00396	TRIM2
222343_at	0.0166	0.00157	1.00405	BCL2L11
217196_s_at	0.00103	4.09e-05	1.0043	CAMSAP2
209454_s_at	0.0335	0.00409	1.00446	TEAD3
216319_at	0.285	0.0934	1.00463
204783_at	0.0136	0.00121	1.00471	MLF1
209530_at	0.0656	0.0103	1.00554	CACNB3
220464_at	0.0927	0.0168	1.00597	MCF2L
219188_s_at	0.0182	0.00178	1.00616	MACROD1
213317_at	0.273	0.0871	1.00883	CLIC5
207888_at	0.145	0.0324	1.00895
208964_s_at	0.00292	0.000162	1.00981	MIR1908///FADS1
201917_s_at	0.000466	1.52e-05	1.00997	SLC25A36
203541_s_at	0.0021	0.000102	1.01004	KLF9
218264_at	0.125	0.0259	1.01062	BCCIP
213227_at	0.000354	1.07e-05	1.0114	PGRMC2
204595_s_at	0.0589	0.00883	1.01151	STC1
220055_at	0.349	0.131	1.012	ZNF287
205548_s_at	0.000349	1.03e-05	1.01343	BTG3
216163_at	0.242	0.0709	1.01351
215841_at	0.0599	0.00904	1.01523	GUCA1B
212183_at	0.262	0.081	1.01526	NUDT4P1///NUDT4
211559_s_at	0.0145	0.00131	1.01557	CCNG2
215277_at	0.035	0.00435	1.01572	PCDH1
222348_at	0.149	0.0338	1.01624	MAST4
210557_x_at	0.0327	0.00393	1.01625	CSF1
213580_at	0.235	0.0676	1.01643	CREBZF
204096_s_at	0.112	0.0221	1.01714	ELL
205113_at	0.279	0.0903	1.01739	NEFM
218959_at	0.0428	0.00566	1.01868	HOXC10
204036_at	0.00593	0.000397	1.01873	LPAR1
201996_s_at	0.00584	0.000388	1.02094	SPEN
221365_at	0.122	0.025	1.02197	MLNR
207978_s_at	0.0555	0.00811	1.02199	NR4A3
214156_at	0.362	0.139	1.02199	MYRIP
207102_at	0.051	0.00725	1.02208	AKR1D1
215348_at	0.0596	0.00899	1.02403	ADCY1
206418_at	0.117	0.0237	1.0245	NOX1
213548_s_at	0.137	0.03	1.02594	CDV3
206029_at	0.308	0.106	1.02664	ANKRD1
203549_s_at	0.013	0.00114	1.02705	LPL
219115_s_at	0.287	0.0945	1.0271	IL20RA
201328_at	0.00515	0.000333	1.02751	ETS2
219228_at	0.00291	0.00016	1.02841	ZNF331
220041_at	0.0706	0.0114	1.02895	PIGZ
211078_s_at	0.419	0.178	1.02924	STK3
219689_at	0.00977	0.000772	1.02946	SEMA3G
210461_s_at	0.00727	0.000522	1.02955	ABLIM1
214035_x_at	0.000838	3.18e-05	1.03049
216104_at	0.0876	0.0156	1.03075
204266_s_at	0.35	0.131	1.03133	CHKA
210178_x_at	0.211	0.0568	1.03282	SRSF10
207750_at	0.409	0.171	1.03288
210800_at	0.104	0.0197	1.03343	TIMM8A
204083_s_at	0.108	0.021	1.03407	TPM2
207169_x_at	0.322	0.114	1.03432	MIR4640///DDR1
200749_at	0.00267	0.000143	1.03436	RAN
221884_at	0.00351	0.000204	1.03486	MECOM
204761_at	0.197	0.0516	1.03514	USP6NL
210954_s_at	0.131	0.028	1.03555	TSC22D2
213171_s_at	0.0425	0.0056	1.03563	MMP24
218762_at	0.0257	0.00285	1.03573	ZNF574
210571_s_at	0.0271	0.00303	1.03671	CMAHP
217519_at	0.332	0.12	1.03724
212923_s_at	0.000743	2.75e-05	1.03749	PXDC1
215567_at	0.359	0.137	1.03839	FCF1
218931_at	0.0618	0.00947	1.03846	RAB17
203440_at	0.263	0.0817	1.03872	CDH2
205876_at	0.0892	0.016	1.03958	LIFR
207547_s_at	0.0636	0.00985	1.03991	FAM107A
202617_s_at	0.069	0.011	1.04047	MECP2
211997_x_at	0.00138	5.95e-05	1.04047	MIR4738///H3F3B///H3F3A
206609_at	0.0789	0.0134	1.04108	MAGEC1
211095_at	0.349	0.13	1.04119	NF1
210286_s_at	0.366	0.142	1.04183	SLC4A7
214141_x_at	0.000765	2.85e-05	1.04219	SRSF7
207928_s_at	0.451	0.202	1.04303	GLRA3
219422_at	0.108	0.021	1.04327	ESPN
214212_x_at	0.000121	2.79e-06	1.04338	FERMT2
217988_at	0.00478	0.000302	1.04371	CCNB1IP1
217702_at	0.109	0.0213	1.04382	IL27RA
202889_x_at	0.0684	0.0108	1.04388	MAP7
219850_s_at	0.253	0.0761	1.04496	EHF
212171_x_at	0.0352	0.00438	1.04579	VEGFA
204257_at	0.00418	0.000255	1.0465	FADS3
207292_s_at	0.0177	0.00171	1.04693	MAPK7
203313_s_at	0.0014	6.06e-05	1.04729	TGIF1
215034_s_at	0.133	0.0285	1.04756	TM4SF1
209878_s_at	0.0401	0.00518	1.04783	RELA
203895_at	0.01	0.000799	1.04834	PLCB4
218860_at	0.00514	0.000332	1.04865	NOC4L
213134_x_at	0.000263	7.27e-06	1.04871	BTG3
210628_x_at	0.0199	0.00202	1.04904	LTBP4
205792_at	0.0322	0.00385	1.0502	WISP2
207822_at	0.0102	0.00081	1.05033	FGFR1
212962_at	0.0549	0.00796	1.05058	SYDE1
209386_at	0.109	0.0214	1.051	TM4SF1
218936_s_at	0.000805	3.03e-05	1.05176	CCDC59
204790_at	0.0122	0.00104	1.05197	SMAD7
AFFX-r2-Hs28SrRNA-5_at	0.317	0.111	1.052
215694_at	0.237	0.0685	1.05251	SPATA5L1
203628_at	0.0827	0.0143	1.05283	IGF1R
209055_s_at	0.0117	0.00098	1.05338	CDC5L
216858_x_at	0.16	0.0374	1.05646
209616_s_at	0.216	0.0592	1.05804	LOC100653057///CES1
37566_at	0.375	0.148	1.0588	PHF24
201058_s_at	0.118	0.0238	1.05899	MYL9
212713_at	0.128	0.0267	1.0596	MFAP4
202401_s_at	0.033	0.00399	1.05984	SRF
212842_x_at	0.00303	0.000169	1.06015	RGPD6///RGPD8///RGPD3///RGPD4///RGPD5
211302_s_at	0.0136	0.0012	1.06017	PDE4B
206795_at	0.256	0.078	1.06299	F2RL2
201581_at	0.00188	8.78e-05	1.06301	TMX4
204894_s_at	0.00156	6.95e-05	1.0632	AOC3
201397_at	0.00363	0.000212	1.06366	PHGDH
214667_s_at	0.0987	0.0183	1.06376	TP53I11
211959_at	0.0862	0.0152	1.06378	IGFBP5
215427_s_at	0.0235	0.00251	1.06384	ZCCHC14
214828_s_at	0.0507	0.00718	1.06439	RRP7BP///RRP7A
217744_s_at	0.0755	0.0126	1.06462	PERP
222169_x_at	0.0178	0.00172	1.06484	SH2D3A
207101_at	0.0512	0.00728	1.06524	VAMP1
216188_at	0.0557	0.00815	1.06525	MYCNOS
209169_at	0.272	0.0859	1.06566	GPM6B
219619_at	0.182	0.0455	1.0666	DIRAS2
205726_at	0.00134	5.73e-05	1.06672	DIAPH2
210463_x_at	0.256	0.0782	1.0671	TRMT1
202769_at	0.00464	0.00029	1.06998	CCNG2
215089_s_at	0.27	0.085	1.0703	RBM10
209830_s_at	0.162	0.0382	1.07198	SLC9A3R2
222209_s_at	0.000269	7.52e-06	1.0723	TMEM135
211524_at	0.13	0.0277	1.07235	NFKB2
204037_at	0.0133	0.00116	1.07237	LPAR1
208348_s_at	0.232	0.0663	1.07279	CBLB
217486_s_at	0.0549	0.00796	1.07291	ZDHHC17
210815_s_at	0.274	0.0873	1.07402	CALCRL
216653_at	0.21	0.0564	1.07579	DR1
222312_s_at	0.0743	0.0123	1.07619
206907_at	0.0119	0.000995	1.07658	TNFSF9
204840_s_at	0.221	0.0614	1.07669	EEA1
200920_s_at	0.000696	2.5e-05	1.07743	BTG1
214133_at	0.13	0.0276	1.07762	MUC6
218994_s_at	0.0104	0.000839	1.07773	STAG3L4
205404_at	0.000332	9.72e-06	1.07809	HSD11B1
205432_at	0.0416	0.00543	1.07861	OVGP1
219583_s_at	0.185	0.0463	1.07906	SPATA7
222180_at	0.0252	0.00278	1.07943
213439_x_at	0.0821	0.0141	1.07975	RUNDC3A
205407_at	0.00767	0.00056	1.07985	RECK
208117_s_at	0.118	0.0237	1.08144	LAS1L
205065_at	0.196	0.0511	1.08156	ENPP1
201041_s_at	0.00288	0.000158	1.0816	DUSP1
200939_s_at	0.259	0.0797	1.08287	RERE
202866_at	0.0186	0.00184	1.08302	DNAJB12
215263_at	0.019	0.00188	1.08371	ZXDB///ZXDA
216361_s_at	0.279	0.0902	1.08417	KAT6A
214927_at	0.0777	0.0131	1.08447	ITGBL1
213877_x_at	0.0867	0.0154	1.08537	TCEB2
217349_s_at	0.121	0.0248	1.086	PRICKLE3
213690_s_at	0.134	0.029	1.08672	PTOV1-AS2
214499_s_at	0.109	0.0211	1.08724	BCLAF1
208116_s_at	0.148	0.0333	1.08748	MAN1A1
210721_s_at	0.579	0.314	1.08808	PAK5
217562_at	0.0691	0.011	1.08858	BRINP3
219729_at	0.114	0.0228	1.08905	PRRX2
216681_at	0.363	0.14	1.09032
203064_s_at	0.0816	0.014	1.0907	FOXK2
206069_s_at	0.208	0.0558	1.09144	ACADL
204182_s_at	0.0597	0.00901	1.09249	ZBTB43
221408_x_at	0.0257	0.00284	1.09264	PCDHB12
210724_at	0.0804	0.0137	1.09289	ADGRE3
201325_s_at	0.000345	1.01e-05	1.09337	EMP1
209211_at	0.00622	0.000421	1.09438	KLF5
207820_at	0.0418	0.00548	1.095	ADH1A
220353_at	0.185	0.0463	1.09525	FAM86C1
210956_at	0.0311	0.00365	1.09623	CH17-360D5.1///NPY4R
214344_at	0.0368	0.00465	1.09641	LINC00950
209808_x_at	0.000253	6.91e-06	1.09674	ING1
218541_s_at	0.0534	0.0077	1.09725	C8orf4
209457_at	0.0182	0.00178	1.09752	DUSP5
207442_at	0.43	0.187	1.09772	CSF3
221589_s_at	0.0245	0.00266	1.0982	ALDH6A1
215413_at	0.153	0.0351	1.09881	EXOC7
202686_s_at	0.000227	6.11e-06	1.09923	AXL
216260_at	0.178	0.0436	1.09933	DICER1
204151_x_at	0.000351	1.04e-05	1.09948	AKR1C1
214492_at	0.0554	0.00808	1.10022	SGCD
217649_at	0.354	0.134	1.10085	ZFAND5
204424_s_at	0.00725	0.00052	1.10225	LMO3
206779_s_at	0.032	0.00381	1.1025	ASMT
209293_x_at	0.00415	0.000253	1.10275	ID4
215172_at	0.432	0.188	1.10285	PTPN20
216141_at	0.21	0.0567	1.10315
216352_x_at	0.14	0.0307	1.10329	PCDHGA3
210239_at	0.061	0.00928	1.10415	IRX5
216794_at	0.0824	0.0142	1.10454	LOC100289518
215447_at	0.0503	0.00709	1.10487
217204_at	0.128	0.0267	1.10502	MTRF1L
221760_at	0.0143	0.00129	1.10521	MAN1A1
217551_at	0.0986	0.0183	1.10527	OR7E14P
204958_at	0.0742	0.0123	1.10541	PLK3
204377_s_at	0.00185	8.6e-05	1.10554	DCAF1
AFFX-HUMRGE/M10098_M_at	0.456	0.206	1.10659
202291_s_at	0.0878	0.0157	1.10679	MGP
203215_s_at	0.0688	0.0109	1.1081	MYO6
210999_s_at	0.000146	3.59e-06	1.10811	GRB10
201235_s_at	0.00496	0.000317	1.10812	BTG2
216518_at	0.121	0.0248	1.10884
220430_at	0.0562	0.00824	1.10922	FAM110D
215907_at	0.0468	0.00643	1.10978
220650_s_at	0.1	0.0187	1.11025	SLC9A5
204133_at	0.132	0.0281	1.11094	RRP9
220432_s_at	0.251	0.0753	1.11264	CYP39A1
205209_at	0.0825	0.0142	1.1127	ACVR1B
214131_at	0.392	0.159	1.11557	TXLNGY
214829_at	0.0352	0.00438	1.11612	AASS
217202_s_at	0.205	0.0546	1.11743	GLUL
216114_at	0.069	0.011	1.11825	NCKIPSD
212703_at	0.0764	0.0128	1.11923	TLN2
220180_at	0.154	0.0353	1.11937	CCDC68
219295_s_at	0.00661	0.00046	1.11954	PCOLCE2
210372_s_at	0.00321	0.000181	1.11977	TPD52L1
215837_x_at	0.14	0.0308	1.11988
216268_s_at	0.000592	2.03e-05	1.12006	JAG1
213664_at	0.0222	0.00234	1.12081	SLC1A1
209699_x_at	0.000696	2.51e-05	1.12116	LOC101930400///AKR1C2
212019_at	0.114	0.0225	1.12595	RSL1D1
209980_s_at	0.149	0.0337	1.12616	MIR6778///SHMT1
217628_at	0.0698	0.0112	1.12625	CLIC5
221719_s_at	0.0202	0.00207	1.12696	LZTS1
217597_x_at	0.115	0.023	1.12706	RAB40B
206080_at	0.0476	0.00658	1.12721	PLCH2
220218_at	0.0141	0.00127	1.12777	SPATA6L
213413_at	0.000839	3.19e-05	1.12801	STON1
212240_s_at	0.0198	0.00201	1.12813	PIK3R1
212935_at	0.131	0.0278	1.12955	MCF2L
218978_s_at	0.0234	0.00249	1.12994	SLC25A37
220034_at	0.0381	0.00483	1.13004	IRAK3
203400_s_at	0.402	0.166	1.13027	TF
214903_at	0.189	0.0481	1.13029	SYT2
222379_at	0.00168	7.65e-05	1.13036	KCNE4
205870_at	0.0473	0.00651	1.1305	BDKRB2
218205_s_at	0.00286	0.000156	1.13099	MKNK2
212110_at	0.00454	0.000283	1.13139	SLC39A14
206143_at	0.224	0.0626	1.13151	SLC26A3
217579_x_at	0.238	0.069	1.13269
210631_at	0.244	0.0719	1.13301	NF1P9///NF1
216594_x_at	0.00144	6.28e-05	1.13336	AKR1C1
213397_x_at	0.0027	0.000145	1.13344	RNASE4
206412_at	0.0501	0.00707	1.13374	FER
221317_x_at	0.0139	0.00124	1.13386	PCDHB6
218694_at	0.0107	0.000866	1.13501	ARMCX1
212558_at	0.012	0.00101	1.13515	SPRY1
205655_at	0.293	0.0973	1.13595	MDM4
213033_s_at	0.251	0.0753	1.13636	NFIB
203938_s_at	0.00887	0.000678	1.13716	TAF1C
206167_s_at	0.0507	0.00718	1.1373	ARHGAP6
211653_x_at	0.000773	2.88e-05	1.13807	LOC101930400///AKR1C2
209789_at	0.00642	0.000443	1.13839	CORO2B
202410_x_at	0.337	0.123	1.13847	INS-IGF2///IGF2
205413_at	0.249	0.0746	1.13848	MPPED2
217708_x_at	0.0383	0.00488	1.13854
217631_at	0.0214	0.00223	1.13908	GTPBP4
214420_s_at	0.08	0.0136	1.13916	CYP2C9
216564_at	0.079	0.0134	1.13972
218319_at	0.00289	0.000159	1.14035	PELI1
205033_s_at	0.0927	0.0169	1.14066	DEFA1B///DEFA3///DEFA1
220111_s_at	0.1	0.0187	1.14128	ANO2
217996_at	0.00798	0.000588	1.14189	PHLDA1
218612_s_at	0.0732	0.012	1.14229	TSSC4
215009_s_at	0.000182	4.63e-06	1.14446	THAP9-AS1
210807_s_at	0.000315	9.06e-06	1.14459	SLC16A7
203212_s_at	0.0307	0.00359	1.14717	MTMR2
215029_at	0.0344	0.00422	1.14751
211110_s_at	0.0166	0.00157	1.14755	AR
208070_s_at	0.00216	0.000105	1.14806	REV3L
214596_at	0.044	0.0059	1.1484	CHRM3
206228_at	0.107	0.0206	1.1486	PAX2
214396_s_at	0.0718	0.0117	1.14868	MBD2
200956_s_at	6.25e-05	1.23e-06	1.14882	SSRP1
214613_at	0.119	0.0242	1.15226	GPR3
210802_s_at	0.01	0.000798	1.15234	DIMT1
205420_at	0.0928	0.0169	1.15243	PEX7
205478_at	0.4	0.164	1.15261	PPP1R1A
211200_s_at	0.129	0.0274	1.15322	EFCAB2
218081_at	0.0202	0.00207	1.15552	C20orf27
220086_at	0.0931	0.017	1.15636	IKZF5
217890_s_at	0.14	0.031	1.15701	PARVA
203114_at	0.074	0.0122	1.15855	SSSCA1
207030_s_at	0.00461	0.000288	1.15905	CSRP2
213908_at	0.00591	0.000395	1.16	WHAMMP2///WHAMMP3
204068_at	0.00869	0.000659	1.16009	STK3
204160_s_at	0.00227	0.000114	1.16232	ENPP4
214297_at	0.0534	0.0077	1.16273	CSPG4
215111_s_at	0.00185	8.57e-05	1.16312	TSC22D1
209276_s_at	0.00862	0.000652	1.16343	GLRX
211319_at	0.0606	0.00918	1.16432	RAE1
46665_at	0.00396	0.000238	1.16473	SEMA4C
222003_s_at	0.0172	0.00165	1.16478	DOCK6
202287_s_at	0.1	0.0188	1.16492	TACSTD2
206871_at	0.0244	0.00265	1.16516	ELANE
209069_s_at	0.0011	4.44e-05	1.16575	MIR4738///H3F3B///H3F3A
202316_x_at	0.0347	0.00428	1.16578	UBE4B
220244_at	0.00344	0.000198	1.16601	LINC00312
219355_at	0.02	0.00205	1.16651	CXorf57
212764_at	0.00206	9.93e-05	1.16685	ZEB1
210875_s_at	0.0345	0.00425	1.16701	ZEB1
221870_at	0.225	0.0635	1.16715	EHD2
205429_s_at	0.292	0.097	1.16751	MPP6
202928_s_at	0.0451	0.0061	1.16944	PHF1
213800_at	0.000553	1.86e-05	1.16967	CFH
205108_s_at	0.00512	0.00033	1.17006	APOB
214455_at	0.154	0.0355	1.17019	HIST1H2BC///HIST1H2BI///HIST1H2BE///HIST1H2BF///HIST1H2BG
221003_s_at	0.111	0.0219	1.17069	CAB39L
218326_s_at	0.0252	0.00276	1.17105	LGR4
204678_s_at	0.197	0.0515	1.17126	KCNK1
205460_at	0.0246	0.00269	1.1719	NPAS2
202237_at	0.00246	0.000126	1.17251	LOC101928916///NNMT
220751_s_at	0.158	0.0369	1.17278	FAXDC2
205341_at	0.0653	0.0102	1.17279	EHD2
213353_at	8.25e-05	1.76e-06	1.17308	ABCA5
215598_at	0.152	0.0347	1.17357	TTC12
215802_at	0.133	0.0285	1.17382
206227_at	0.0554	0.00806	1.1748	CILP
208847_s_at	0.000326	9.51e-06	1.17493	ADH5
210405_x_at	0.178	0.0438	1.17545	TNFRSF10B
31637_s_at	0.0958	0.0176	1.17566	NR1D1///THRA
211456_x_at	0.0738	0.0122	1.17574	MT1HL1
222372_at	0.203	0.0536	1.17608	MAGI1
40560_at	0.00678	0.000475	1.17719	TBX2
207621_s_at	0.0563	0.00826	1.1782	PEMT
221163_s_at	0.0698	0.0112	1.17876	MLXIPL
209942_x_at	0.0287	0.00327	1.17892	MAGEA6///MAGEA3
214279_s_at	0.013	0.00113	1.17914	NDRG2
214834_at	0.259	0.0797	1.17915	PWAR5
207561_s_at	0.0461	0.00629	1.17935	ABCB8///ASIC3
209340_at	0.00691	0.000488	1.17995	UAP1
215147_at	0.135	0.0292	1.18023
200768_s_at	0.00454	0.000283	1.18031	MAT2A
204330_s_at	0.194	0.0501	1.18147	MRPS12
214378_at	0.00248	0.000128	1.18271	TFPI
219677_at	0.00854	0.000642	1.18315	SPSB1
211094_s_at	0.114	0.0227	1.18374	NF1P9///NF1
220298_s_at	0.21	0.0564	1.1846	SPATA6
213181_s_at	0.0272	0.00305	1.1852	MOCS1
203661_s_at	0.000307	8.78e-06	1.18567	TMOD1
203244_at	0.0026	0.000137	1.18568	PEX5
207788_s_at	0.0346	0.00426	1.1862	SORBS3
215513_at	0.0278	0.00314	1.18838	HYMAI
216926_s_at	0.0297	0.00344	1.18943	MAU2
213765_at	0.15	0.0341	1.18971	MFAP5
208547_at	0.00628	0.000427	1.18976	HIST1H2BB
218723_s_at	0.00208	0.000101	1.19061	RGCC
213110_s_at	0.0617	0.00943	1.19067	COL4A5
205396_at	0.0541	0.00781	1.19207	SMAD3
217399_s_at	0.241	0.0707	1.19225	FOXO3B///FOXO3
209978_s_at	0.122	0.0251	1.19258	PLG///LPA
209986_at	0.161	0.0378	1.19378	LOC101929036///PAH
206128_at	0.108	0.021	1.19382	ADRA2C
204288_s_at	0.123	0.0252	1.19441	SORBS2
209184_s_at	0.0009	3.46e-05	1.19534	IRS2
212281_s_at	0.000654	2.3e-05	1.19576	TMEM97
213371_at	0.053	0.00762	1.19646	LDB3
211804_s_at	0.163	0.0384	1.19675	CDK2
206189_at	0.058	0.00862	1.19741	UNC5C
204900_x_at	0.0018	8.24e-05	1.19795	SAP30
221270_s_at	0.209	0.0561	1.19872	QTRT1
215956_at	0.0736	0.0121	1.19878
202825_at	0.0122	0.00103	1.19999	SLC25A4
210175_at	0.094	0.0172	1.20022	GCFC2
204422_s_at	0.00046	1.49e-05	1.20043	FGF2
213417_at	0.101	0.019	1.20084	TBX2
203395_s_at	0.00163	7.32e-05	1.20135	HES1
221037_s_at	0.128	0.0268	1.20157	SLC25A31
204138_s_at	0.00994	0.000789	1.20244	MZF1
212977_at	0.00745	0.00054	1.20438	ACKR3
214280_x_at	0.000379	1.15e-05	1.20465	HNRNPA1
219455_at	0.115	0.0231	1.20471	CFAP69
220728_at	0.15	0.0342	1.20496
39402_at	0.0239	0.00258	1.20623	IL1B
211999_at	7.76e-06	8.43e-08	1.2083	MIR4738///H3F3B///H3F3A
219552_at	0.0189	0.00188	1.20914	SVEP1
216758_at	0.224	0.0628	1.21058
216067_at	0.0315	0.00372	1.21141
211620_x_at	0.204	0.054	1.21231	LOC101928269///LOC100506403///RUNX1
206730_at	0.222	0.0617	1.21285	GRIA3
AFFX-HUMRGE/M10098_5_at	0.575	0.309	1.21324
202862_at	0.0136	0.0012	1.21338	FAH
208366_at	0.257	0.0785	1.21438	PCDH11X
215578_at	0.317	0.111	1.21563
214004_s_at	0.000826	3.11e-05	1.21726	VGLL4
207864_at	0.0905	0.0163	1.21761	SCN7A
218611_at	0.0018	8.3e-05	1.21762	IER5
209487_at	0.000115	2.62e-06	1.21797	RBPMS
212095_s_at	0.00284	0.000155	1.21894	MTUS1
208961_s_at	0.00716	0.000511	1.21896	KLF6
208808_s_at	0.00283	0.000155	1.21995	HMGB2
209962_at	0.0333	0.00405	1.22318	EPOR
203249_at	0.0746	0.0124	1.22327	EZH1
220855_at	0.114	0.0226	1.22375	CLTC-IT1
32625_at	0.0251	0.00276	1.22478	NPR1
215047_at	0.226	0.0637	1.22849	TRIM58
218251_at	0.0025	0.00013	1.22856	MID1IP1
212218_s_at	0.0143	0.00129	1.2307	FASN
213805_at	0.00274	0.000148	1.23092	ABHD5
203918_at	0.102	0.0192	1.23147	PCDH1
220494_s_at	0.0173	0.00165	1.23191
222311_s_at	0.0235	0.00252	1.23243	SCAF4
222071_s_at	0.249	0.0744	1.23254	SLCO4C1
220667_at	0.0516	0.00737	1.23392	USP49
207764_s_at	0.0803	0.0137	1.23394	HIPK3
216709_at	0.0827	0.0143	1.23453
222164_at	0.0113	0.000936	1.23613	FGFR1
206307_s_at	0.339	0.124	1.23667	FOXD1
219531_at	0.00515	0.000333	1.23679	CEP72
210801_at	0.211	0.0572	1.23787	DIMT1
205355_at	0.202	0.0535	1.23924	ACADSB
221389_at	0.0283	0.00322	1.2404	PLA2G2E
206252_s_at	0.0704	0.0113	1.24058	AVPR1A
220392_at	0.000583	1.99e-05	1.24302	EBF2
215856_at	0.0134	0.00118	1.24438	SIGLEC15
203986_at	0.000709	2.59e-05	1.24475	FAM47E-STBD1///FAM47E///STBD1
219764_at	0.0127	0.00109	1.24566	FZD10
215812_s_at	0.00184	8.52e-05	1.24674	SLC6A10PB///SLC6A10P///SLC6A8
207624_s_at	0.000379	1.16e-05	1.24731	RPGR
222308_x_at	0.181	0.0451	1.24905
204745_x_at	0.000776	2.9e-05	1.24954	MT1G
217223_s_at	0.00622	0.00042	1.24996	BCR
214290_s_at	0.0458	0.00623	1.25035	HIST2H2AA4///HIST2H2AA3
208152_s_at	0.00261	0.000138	1.25045	DDX21
218225_at	0.122	0.025	1.2511	ECSIT
204491_at	0.0102	0.000821	1.25133	PDE4D
218793_s_at	0.000224	5.96e-06	1.25149	SCML1
206985_at	0.084	0.0146	1.25158	HSD17B3
202821_s_at	0.00694	0.00049	1.25223	LPP
203021_at	0.00208	0.000101	1.25255	SLPI
216778_s_at	0.153	0.0352	1.25312	CYLC1
213067_at	0.104	0.0197	1.25359	MYH10
216887_s_at	0.0768	0.0129	1.25376	LDB3
217738_at	0.0348	0.00431	1.25595	NAMPT
201566_x_at	0.0166	0.00157	1.2561	ID2
205610_at	0.164	0.0389	1.25709	MYOM1
212227_x_at	3.88e-05	6.51e-07	1.25755	EIF1
201810_s_at	0.0018	8.24e-05	1.25917	SH3BP5
207119_at	0.268	0.0842	1.25965	PRKG1
220246_at	0.0465	0.00636	1.26128	CAMK1D
215301_at	0.151	0.0344	1.26309	SYCE1L
216618_at	0.0797	0.0136	1.26426
208581_x_at	0.00224	0.000112	1.26464	MT1X
200777_s_at	0.000444	1.42e-05	1.26506	BZW1
215237_at	0.0135	0.0012	1.26696	DOCK9
215901_at	0.0871	0.0155	1.26783	ZNF81
207334_s_at	0.328	0.117	1.2682	TGFBR2
207064_s_at	0.0036	0.00021	1.26934	AOC2
213258_at	0.00587	0.000391	1.26958	TFPI
209859_at	0.103	0.0194	1.27133	TRIM9
204161_s_at	0.00862	0.000652	1.27334	ENPP4
216048_s_at	0.000535	1.79e-05	1.27347	RHOBTB3
216910_at	0.0122	0.00103	1.27641	XPNPEP2
209869_at	0.0324	0.00389	1.27652	ADRA2A
201170_s_at	0.0206	0.00213	1.27781	BHLHE40
209283_at	0.00933	0.000725	1.27967	CRYAB
211179_at	0.0645	0.01	1.27997	LOC101928269///LOC100506403///RUNX1
211518_s_at	0.034	0.00416	1.28081	BMP4
219480_at	0.0412	0.00537	1.28106	SNAI1
216056_at	0.129	0.0273	1.28436	CD44
201761_at	0.000166	4.16e-06	1.28472	MTHFD2
211264_at	0.263	0.0815	1.28495	GAD2
201502_s_at	0.000691	2.47e-05	1.28514	NFKBIA
211436_at	0.201	0.053	1.2855
204955_at	0.000696	2.51e-05	1.28666	SRPX
207867_at	0.229	0.065	1.28675	PAX4
217889_s_at	0.157	0.0366	1.28729	CYBRD1
205141_at	0.00518	0.000335	1.28773	ANG
207837_at	0.118	0.024	1.28919	RBPMS
205510_s_at	0.00113	4.58e-05	1.28981	FLJ10038
215663_at	0.172	0.0415	1.29028	MBNL1
213649_at	0.000725	2.67e-05	1.29122	SRSF7
220808_at	0.0146	0.00133	1.29271	THEG
205791_x_at	0.0255	0.00281	1.29317	ZNF230
204472_at	0.00171	7.81e-05	1.29398	GEM
218099_at	0.0083	0.000618	1.2955	TEX2
204784_s_at	0.00748	0.000542	1.296	MLF1
214782_at	0.0654	0.0103	1.29629	CTTN
217523_at	0.0883	0.0158	1.29694	CD44
218012_at	7.5e-05	1.55e-06	1.29724	TSPYL2
219251_s_at	0.0182	0.00178	1.29765	WDR60
213003_s_at	0.008	0.00059	1.29841	SPIDR
212130_x_at	2.36e-05	3.52e-07	1.29922	EIF1
205168_at	0.000574	1.96e-05	1.29984	DDR2
203815_at	0.225	0.0633	1.30005	GSTT1
204132_s_at	0.00237	0.00012	1.30197	FOXO3B///FOXO3
204421_s_at	0.0262	0.00291	1.30258	FGF2
219948_x_at	0.375	0.148	1.30299	UGT2A3
213895_at	5.18e-05	9.57e-07	1.30402	EMP1
219039_at	0.00799	0.00059	1.30481	SEMA4C
203373_at	9.4e-05	2.09e-06	1.305	SOCS2
207980_s_at	0.00302	0.000168	1.30553	CITED2
218276_s_at	2.46e-07	1.19e-09	1.30696	SAV1
216775_at	0.301	0.102	1.3073	USP53
220771_at	0.178	0.0437	1.30802	LINC00328
206908_s_at	0.028	0.00317	1.31238	CLDN11
206117_at	0.312	0.108	1.31436	TPM1
221458_at	0.134	0.029	1.31444	HTR1F
219738_s_at	0.119	0.0243	1.31496	PCDH9
204753_s_at	0.13	0.0276	1.31664	HLF
212701_at	0.00214	0.000104	1.31675	TLN2
222351_at	0.0491	0.00686	1.31846	PPP2R1B
210202_s_at	0.0302	0.00352	1.31943	BIN1
202238_s_at	0.00628	0.000425	1.31948	LOC101928916///NNMT
213419_at	0.0943	0.0173	1.32025	APBB2
211155_s_at	0.0625	0.0096	1.32273	THPO
202021_x_at	4.19e-05	7.3e-07	1.32281	EIF1
209372_x_at	0.119	0.0243	1.32495	TUBB2B///TUBB2A
212859_x_at	0.000662	2.34e-05	1.32599	MT1E
202341_s_at	0.103	0.0195	1.32646	TRIM2
207336_at	0.246	0.0729	1.32732	SOX5
217268_at	0.315	0.11	1.32816	RAB7A
205083_at	0.000351	1.04e-05	1.32833	AOX1
212249_at	0.0194	0.00195	1.32865	PIK3R1
206374_at	0.000583	2e-05	1.3311	LOC101927562///DUSP8
222303_at	0.00899	0.000689	1.33116
218507_at	0.0972	0.018	1.33163	HILPDA
219414_at	0.0434	0.00578	1.33322	CLSTN2
206556_at	0.0904	0.0163	1.33324	CLUL1
209034_at	0.00371	0.000218	1.33396	PNRC1
204944_at	0.00128	5.41e-05	1.33535	PTPRG
204485_s_at	0.0013	5.52e-05	1.3354	TOM1L1
203222_s_at	0.116	0.0233	1.33612	TLE1
204235_s_at	0.005	0.00032	1.33649	GULP1
210678_s_at	0.0957	0.0176	1.33667	AGPAT2
202146_at	0.001	3.94e-05	1.33819	IFRD1
215886_x_at	0.0211	0.00219	1.3407	USP12
218678_at	0.0591	0.00888	1.34095	NES
220299_at	0.0599	0.00905	1.34132	SPATA6
210971_s_at	0.309	0.106	1.34179	ARNTL
222088_s_at	0.0262	0.00292	1.34246	SLC2A14///SLC2A3
209824_s_at	0.0104	0.000841	1.34293	ARNTL
203295_s_at	0.0983	0.0182	1.34296	ATP1A2
215559_at	0.0704	0.0113	1.343	LOC101930322///ABCC6
206793_at	0.0289	0.00332	1.3437	PNMT
205114_s_at	0.0551	0.00801	1.34431	CCL3L3///CCL3L1///CCL3
208707_at	0.00109	4.39e-05	1.34471	EIF5
221986_s_at	0.222	0.062	1.34493	KLHL24
212797_at	0.0435	0.00582	1.34509	SORT1
208033_s_at	0.000594	2.04e-05	1.34538	ZFHX3
202999_s_at	0.0585	0.00874	1.34802	LOXL2
203796_s_at	0.0396	0.0051	1.34815	BCL7A
217173_s_at	0.0946	0.0173	1.34946	LDLR
202363_at	0.000349	1.03e-05	1.34959	SPOCK1
209343_at	0.00116	4.7e-05	1.35029	EFHD1
207076_s_at	0.00113	4.54e-05	1.35258	ASS1
206662_at	0.00229	0.000115	1.35425	GLRX
222317_at	0.272	0.0863	1.35473	PDE3B
202773_s_at	0.0744	0.0124	1.35618	SFSWAP
214507_s_at	0.0312	0.00367	1.35858	EXOSC2
208960_s_at	0.028	0.00317	1.35879	KLF6
203565_s_at	0.0273	0.00307	1.36058	MNAT1
217999_s_at	0.0318	0.00378	1.3613	PHLDA1
213714_at	0.145	0.0325	1.36131	CACNB2
215411_s_at	0.00394	0.000236	1.36227	TRAF3IP2
209908_s_at	0.0137	0.00121	1.36273	TGFB2
213645_at	0.00506	0.000325	1.36338	ENOSF1
201367_s_at	0.0162	0.00151	1.36448	ZFP36L2
206955_at	0.0206	0.00212	1.3645	LOC101930168///LOC100509620///AQP7
222336_at	0.0573	0.00845	1.36477	SMIM14
219998_at	0.0168	0.00159	1.3656	LGALSL
200924_s_at	0.00287	0.000157	1.36605	SLC3A2
215589_at	0.222	0.0618	1.36613
209676_at	0.0129	0.00111	1.36761	TFPI
210002_at	0.0672	0.0106	1.36861	GATA6
213303_x_at	0.0495	0.00695	1.37058	ZBTB7A
208510_s_at	0.000564	1.91e-05	1.37094	PPARG
221526_x_at	6.73e-05	1.35e-06	1.37186	PARD3
AFFX-HUMRGE/M10098_3_at	0.396	0.162	1.37223
219654_at	0.156	0.0362	1.37388	HACD1
215224_at	0.0779	0.0131	1.37456	SNORA21
221123_x_at	0.00414	0.000251	1.37657	FBXO16///ZNF395
220039_s_at	0.0451	0.00609	1.37704	CDKAL1
205728_at	0.0123	0.00104	1.3773	TENM1
209655_s_at	0.00323	0.000183	1.37902	TMEM47
202622_s_at	0.0836	0.0146	1.38058	ATXN2
200796_s_at	0.208	0.0558	1.38228	MCL1
213497_at	3.44e-06	2.93e-08	1.38305	ABTB2
214270_s_at	0.0128	0.0011	1.38353	MAPRE3
209737_at	0.000158	3.93e-06	1.38487	MAGI2
218980_at	0.136	0.0297	1.38538	FHOD3
48031_r_at	0.0184	0.00182	1.38877	FAXDC2
209427_at	0.128	0.027	1.39083	SMTN
216037_x_at	5.18e-05	9.57e-07	1.39155	TCF7L2
215309_at	0.309	0.106	1.39364	ZNF674
210762_s_at	3.45e-05	5.71e-07	1.39437	DLC1
204476_s_at	0.0483	0.00672	1.39472	PC
200799_at	1.09e-05	1.32e-07	1.3954	HSPA1B///HSPA1A
221173_at	0.00677	0.000474	1.39542	USH1C
216035_x_at	0.00022	5.86e-06	1.39766	TCF7L2
208415_x_at	0.00198	9.42e-05	1.40048	ING1
211149_at	0.317	0.111	1.40081	UTY
39854_r_at	0.00145	6.35e-05	1.40321	PNPLA2
222293_at	0.021	0.00218	1.40326	CADM4
205824_at	0.0251	0.00276	1.40543	HSPB2
206453_s_at	0.00152	6.73e-05	1.40599	NDRG2
208962_s_at	0.00414	0.000252	1.40732	MIR1908///FADS1
202628_s_at	0.191	0.0489	1.40807	SERPINE1
209243_s_at	0.17	0.0411	1.40864	PEG3
212384_at	0.00933	0.000725	1.4095	ATP6V1G2-DDX39B///SNORD84///DDX39B
204433_s_at	0.0474	0.00654	1.41057	SPATA2
202704_at	0.00393	0.000235	1.41142	TOB1
212650_at	0.0352	0.00438	1.4119	EHBP1
214584_x_at	0.0618	0.00947	1.41303	ACACB
205066_s_at	0.0143	0.00129	1.41344	ENPP1
210056_at	0.00308	0.000172	1.41389	RND1
210440_s_at	0.0407	0.00526	1.41397	CDC14A
219747_at	0.00969	0.000762	1.41561	NDNF
201984_s_at	0.000127	2.99e-06	1.4163	EGFR
219354_at	0.000963	3.77e-05	1.41651	KLHL26
219895_at	0.128	0.0269	1.41682	TMEM255A
219059_s_at	0.00579	0.000384	1.4177	LYVE1
204535_s_at	0.00122	5.08e-05	1.41917	REST
220983_s_at	0.221	0.0612	1.41944	MIR612///NEAT1
216603_at	0.331	0.119	1.42004	SLC7A8
205447_s_at	0.0156	0.00144	1.42039	MAP3K12
209682_at	0.000308	8.83e-06	1.42864	CBLB
214674_at	0.0145	0.00131	1.42988	USP19
216080_s_at	0.00653	0.000453	1.43025	FADS3
215113_s_at	0.00249	0.000129	1.43135	SENP3-EIF4A1///SENP3
204376_at	0.0477	0.00661	1.43456	DCAF1
202723_s_at	0.00158	7.03e-05	1.4346	FOXO1
218062_x_at	0.000237	6.41e-06	1.43484	CDC42EP4
208886_at	0.0112	0.000927	1.43572	H1F0
219525_at	0.106	0.0203	1.43575	SLC47A1
209193_at	0.00128	5.4e-05	1.43585	PIM1
204015_s_at	0.0155	0.00142	1.44024	DUSP4
216513_at	0.0332	0.00401	1.44298	DCT
219737_s_at	0.00861	0.00065	1.44306	PCDH9
204456_s_at	0.26	0.0801	1.44386	GAS1
206879_s_at	0.0213	0.00222	1.44419	NRG2
206461_x_at	0.00261	0.000138	1.44693	MT1H
218510_x_at	9.2e-05	2.02e-06	1.44745	FAM134B
204755_x_at	0.145	0.0325	1.45072	HLF
221796_at	0.000249	6.77e-06	1.4509	NTRK2
214510_at	0.0363	0.00457	1.45153	GPR20
200666_s_at	0.000114	2.6e-06	1.45235	DNAJB1
215311_at	0.0243	0.00263	1.45238	NTRK3
203372_s_at	0.000446	1.43e-05	1.45267	SOCS2
218881_s_at	3.06e-05	4.86e-07	1.45343	FOSL2
202007_at	0.00635	0.000436	1.45673	NID1
212816_s_at	0.00107	4.29e-05	1.45744	CBS
207001_x_at	0.279	0.0902	1.45755	TSC22D3
207240_s_at	0.0382	0.00485	1.45937	LHCGR
212533_at	0.00241	0.000123	1.45957	WEE1
201452_at	0.0792	0.0135	1.46177	RHEB
215223_s_at	0.0284	0.00324	1.46326	LOC100129518///SOD2
216094_at	0.0865	0.0153	1.46376
220061_at	0.0125	0.00107	1.46721	ACSM5
211925_s_at	0.0561	0.00821	1.47251	PLCB1
212719_at	0.000854	3.26e-05	1.47275	PHLPP1
207317_s_at	0.0936	0.0171	1.4729	CASQ2
201369_s_at	0.00364	0.000212	1.47417	ZFP36L2
61297_at	0.0329	0.00397	1.47499	CASKIN2
219545_at	0.00967	0.000759	1.47611	NDUFC2-KCTD14///KCTD14
212233_at	4.17e-05	7.21e-07	1.47777	MAP1B
[truncated: 495 more rows]
